# Supplementary material for: Identifying the Common Genetic Basis of Antidepressant Response
Source: Biol Psychiatry Glob Open Sci. 2021 Aug 3;2(2):115–26. doi: 10.1016/j.bpsgos.2021.07.008 (PMC9117153; doi:10.1016/j.bpsgos.2021.07.008)
Supplement: Supplement 2 [file mmc2.xlsx]

## Sheet: Index
Supplementary Tables for Investigating the Common Genetic Basis of Antidepressant Response
Table no.	Description
S1	Summary of genotyping and QC for antidepressant response cohorts
S2	SNP-weight panels used in TWAS analysis.
S3	AVENGEME parameters when estimating genetic covariance between antidepressant response measures and related outcomes
S4	Remission loci achieving suggestive significance (p<1e-5)
S5	Percentage Improvement loci achieving suggestive significance (p<1e-5)
S6	LDSC estimates of SNP-heritability for Remission and Percentage Improvement
S7	MAGMA gene-based association results for Remission
S8	MAGMA gene-based association results for Percentage Improvement
S9	TWAS results for Remission
S10	TWAS results Percentage Improvement
S11	Look up of lead European SNPs for Remission in the East Asian Remission GWAS
S12	Look up of lead European SNPs for Percentage Improvement in the East Asian Percentage Improvement GWAS
S13	GCTB estimates of SNP-heritability for Remission and Percentage Improvement
S14	Remission polygenic score replication meta-analysis across external clinical trial samples
S15	Percentage Improvement polygenic score replication meta-analysis across external clinical trial samples
S16	Remission and Percentage Improvement polygenic score associations in Generation Scotland
S17	Remission and Percentage Improvement polygenic score associations in AGDS
S18	Genetic covariance between Percentage Improvement and mental health phenotypes estimated using AVENGEME.
S19	Genetic covariance between Remission and mental health phenotypes estimated using AVENGEME.
S20	Candidate gene set enrichment results for Remission
S21	Candidate gene-set enrichment results for Percentage improvement
S22	Remission SNP-heritability estimates on a liability scale across a range of population prevelances

## Sheet: S1
Summary of genotyping and QC for antidepressant response cohorts
Cohort or sample	Abbreviation	Array	SNPs pre-QC	SNPs post-QC	Remission		Percentage Improvement		Pubmed ID
					SNPs post-imputation	Lambda-GC	SNPs post-imputation	Lambda-GC
STAR*D	stard	Human Mapping 500K Array Set, Affymetrix Genome-Wide Human SNP Array 5.0	389094	344516	7639475	1.016	7709918	1.014	19846067
GSRD	gsrd	Illumina Infinium PsychArray 24 BeadChip	577664	296724	8281448	0.98	8449840	0.987	30468137
GENDEP	gendep	Illumina Human610-quad bead chip	521956	521911	8804955	1.019	8944819	1.01	20360315
DAST	dast	PsychChip	260102	259577	8296552	1.012	8414124	0.995	NA
PGRN-AMPS	pgrn	Illumina Human610-Quad BeadChips	547968	544612	8860339	0.989	9030637	0.987	22907730
GENPOD	genpod	Illumina Human660W-Quad BeadChip	521911	516755	8746186	1.017	8962468	1.007	23091423
Pfizer	pfz	Illumina Human660W-Quad BeadChip	508264	508247	8613063	1.003	8856692	1.003	23091423
MAYO	mayo	Illumina HumanOmniExpressExome BeadChips	631973	628813	8772801	1.063	9047331	1.009	25897834
GSK	gsk	Illumina Human660W-Quad BeadChip	517000	517000	8497439	1.094	8946451	1.013	23091423
GODS	gods	Illumina Human660W-Quad BeadChip	516509	516238	7910119	1.188	8884932	0.973	23091423
Meta-analysis					8681460	0.993	8697190	1.005
Cohort or sample	Abbreviation	Array	SNPs pre-QC	SNPs post-QC	Remission		Percentage Improvement		Pubmed ID
					SNPs post-imputation	Lambda-GC	SNPs post-imputation	Lambda-GC
MIAOLI	mioali	Illumina HumanOmniExpressExome BeadChips	571446	571446	7577664	1.082	7645546	0.991	25897834
TAIPEI	taipei	Illumina HumanOmniExpressExome BeadChips	589174	589174	7602103	1.123	7623747	1	25897834
JAPAN	japan	Illumina HumanOmniExpressExome BeadChips	567081	567081	7593654	1.183	7628997	1.026	25897834
Meta-analysis					7450323	1.007	7621135	1.024

## Sheet: S2
SNP-weight panels used in TWAS analysis
Panel	Assay	N Samples	N Features	Study	N Features in Remission	N Genes in Percentage Improvement
Peripheral Blood	RNA array	1247	2454	NTR	2119	2137
Whole blood	RNA array	1264	4701	YFS	3837	3906
Brain (DLPFC)	RNA-seq	452	5420	CMC	4561	4613
Brain (DLPFC)	RNA-seq splicing	452	7772	CMC	6760	6830
Adrenal Gland	RNA-seq	175	4521	GTEx V7	3629	3667
Brain - Amygdala	RNA-seq	88	1837	GTEx V7	1480	1509
Brain - Anterior cingulate cortex (BA24)	RNA-seq	109	2710	GTEx V7	2174	2198
Brain - Caudate (basal ganglia)	RNA-seq	144	3661	GTEx V7	2943	2981
Brain - Cerebellar Hemisphere	RNA-seq	125	4408	GTEx V7	3481	3527
Brain - Cerebellum	RNA-seq	154	5855	GTEx V7	4615	4673
Brain - Cortex	RNA-seq	136	4012	GTEx V7	3202	3243
Brain - Frontal Cortex (BA9)	RNA-seq	118	3144	GTEx V7	2522	2539
Brain - Hippocampus	RNA-seq	111	2295	GTEx V7	1831	1857
Brain - Hypothalamus	RNA-seq	108	2315	GTEx V7	1867	1881
Brain - Nucleus accumbens (basal ganglia)	RNA-seq	130	3240	GTEx V7	2575	2607
Brain - Putamen (basal ganglia)	RNA-seq	111	2818	GTEx V7	2272	2293
Brain - Spinal cord (cervical c-1)	RNA-seq	83	2006	GTEx V7	1719	1636
Brain - Substantia nigra	RNA-seq	80	1604	GTEx V7	1308	1334
Liver	RNA-seq	153	2914	GTEx V7	2275	2305
Pituitary	RNA-seq	157	4402	GTEx V7	3447	3500
Note. N samples = Number of samples for given panel, N Features = Number of features for given panel, N Features in Remission = Number of features that could be reliably imputed given the Remission GWAS summary statistics, N Features in Percentage Improvement = Number of features that could be reliably imputed given the Percentage Improvement GWAS summary statistics

## Sheet: S3
AVENGEME parameters when estimating genetic covariance between antidepressant response measures and mental health phenotypes
GWAS	nsnp	Prevalence	Vg	Nca	Nco	N	Sampling	pi0
Major Depression	150000	0.15	0.087	126638	323609	450247	0.281263	0.99
Bipolar Disorder	150000	0.01	0.2	20352	31358	51710	0.39358	0.99
Schizophrenia	150000	0.01	0.244	40675	64643	105318	0.386211	0.99
ASD	150000	0.01	0.118	18381	27969	46350	0.39657	0.99
ADHD	150000	0.05	0.216	19099	34194	53293	0.358377	0.99
Anxiety	150000	0.2	0.26	25453	58113	83566	0.304586	0.99
Alcohol Use Problems	150000	NA	0.084	NA	NA	141932	NA	0.99
Educational Attainment	150000	NA	0.147	NA	NA	766345	NA	0.99
Note. nsnp = Number of SNPs in common between GWAS and target sample after linkage disequilibrium-based cumping, Prevalence = Population prevalence of GWAS phenotype, Vg = SNP-based heritability of GWAS phenotype on a liability scale, Nca = Number of cases in GWAS, Nco = Number of controls in GWAS, N = Total sample size of GWAS, Sampling = Sampling fraction of cases in GWAS, pi0 = Proportion of g…

## Sheet: S4
Remission loci achieving suggestive significance (p<1e-5)
SNP	CHR	BP	P	OR	SE	A1A2	FRQ_A_3303	FRQ_U_1852	INFO	(Nca,Nco,Neff)Dir	ngt	gwas_catalog_span.6	genes.6.50kb(dist2index)
rs1807204	17	41566969	2.564e-07	1.30226	0.0512	T/G	0.75	0.707	0.959	(3303,1852,2239.73)++++++++++	0	-	ARL4D(-38.5),MIR2117HG(0.0),MIR2117(0.0),DHX8(0.0),ETV4(0.0)
rs3900596	1	95619549	2.589e-06	0.7659	0.0567	A/C	0.776	0.814	0.971	(3303,1852,2239.73)-------+--	7	-	TMEM56(0.0),TMEM56-RWDD3(0.0),LOC101928118(0.0),RWDD3(30.2),LINC01760(106.9)
rs34170867	8	119435925	3.071e-06	1.39682	0.0716	I/D	0.893	0.867	0.91	(3303,1852,2239.73)-------+--	0	-	SAMD12(0.0)
rs545208792	2	1960279	3.172e-06	0.71979	0.0706	D/I	0.572	0.603	0.42	(3303,1852,2239.73)+---------	0	-	MYT1L(0.0)
rs3976883	2	114224126	3.638e-06	1.39738	0.0722	I/D	0.795	0.769	0.562	(3303,1852,2239.73)-------+--	0	-	CBWD2(0.0),FOXD4L1(0.0),PGM5P3-AS1(11.0),PGM5P4-AS1(12.1),PGM5P4(23.0)
rs10968196	9	27924051	3.793e-06	1.44123	0.0791	G/A	0.927	0.9	1.01	(3303,1852,2239.73)----+---+-	1	-	LINGO2(0.0)
rs11302946	12	615273	4.061e-06	1.50185	0.0883	I/D	0.228	0.201	0.403	(3303,1852,2239.73)-+--------	0	-	B4GALNT3(0.0)
rs7567724	2	3660856	4.109e-06	1.45601	0.0816	G/A	0.899	0.874	0.765	(3303,1852,2239.73)------+---	7	-	RPS7(0.0),COLEC11(0.0),ALLC(0.0)
rs141235407	12	113623217	4.882e-06	3.49069	0.2736	G/C	0.988	0.98	0.476	(2646,1346,1668.04)-------++?	1	-	DTX1(-37.4),RASAL1(0.0),CFAP73(0.0),DDX54(0.0),MIR7106(0.0),RITA1(0.0),IQCD(0.0),TPCN1(0.0)
rs78612462	14	69158715	5.476e-06	1.39361	0.073	G/A	0.888	0.865	0.881	(3303,1852,2239.73)----+-----	0	-	RAD51B(0.0),LOC100996664(-13.2)
rs7753048	6	132217687	5.561e-06	1.39934	0.074	C/T	0.901	0.877	0.943	(3303,1852,2239.73)-+--------	8	-	ENPP1(0.0)
rs112409802	3	140215322	6.521e-06	1.28108	0.0549	G/A	0.798	0.764	0.966	(3303,1852,2239.73)----------	0	-	CLSTN2(0.0),CLSTN2-AS1(0.0)
rs77452989	1	95430699	7.633e-06	1.55473	0.0986	A/C	0.947	0.93	0.872	(3303,1852,2239.73)++++++-+++	0	-	SLC44A3(-19.9),CNN3(0.0),LOC729970(0.0),ALG14(0.0)
rs11357137	12	98963805	7.694e-06	0.76682	0.0594	I/D	0.23	0.254	0.779	(3303,1852,2239.73)++++++++++	0	-	TMPO(0.0),SLC25A3(0.0),SNORA53(0.0),IKBIP(0.0)
rs140712235	4	89068166	8.275e-06	1.35581	0.0683	I/D	0.816	0.795	0.68	(3303,1852,2239.73)----+-----	0	-	ABCG2(0.0)
rs11652675	17	48878174	9.251e-06	2.02304	0.1589	G/T	0.975	0.964	0.638	(3303,1852,2239.73)----------	0	-	LUC7L3(0.0),LINC00483(0.0),MIR8059(0.0),WFIKKN2(0.0),TOB1(11.4)
rs2027719	21	24739131	9.563e-06	1.23134	0.047	T/C	0.48	0.445	0.917	(3303,1852,2239.73)++-+++++++	5	-	D21S2088E(0.0)
rs6962925	7	54904891	9.658e-06	0.80092	0.0502	A/T	0.536	0.566	0.803	(3303,1852,2239.73)-----+-+--	0	-	LOC100996654(0.0)
Note. Non-remitters are coded as cases in this table, so the direction of effect is relative to non-remission. SNP=name of variant; CHR=chromosome; BP=base pair position (hg19); P=P-value; OR=odds ratio for allele 1; SE=standard error; A1A2=allele 1 and allele 2; FRQ_A=frequency of allele1 in affected cases; FRQ_U=frequency of allele1 in unaffected controls; INFO=imputation info score; ngt=number…

## Sheet: S5
Percentage Improvement loci achieving suggestive significance (p<1e-5)
SNP	CHR	BP	P	exp(BETA)	SE	A1A2	FRQ_A_5376	FRQ_U_5376	INFO	(N)Dir	ngt	gwas_catalog_span.6	genes.6.50kb(dist2index)
rs12521425	5	177409228	4.39e-07	1.12727	0.0237	A/C	0.715	0.715	0.833	(5376.00)+++++-++++	0	-	PROP1(0.0),FAM153C(0.0)
rs113134823	16	16000804	7.524e-07	0.85138	0.0325	I/D	0.811	0.811	0.597	(5376)++++++-+++	0	-	MYH11(0.0),FOPNL(0.0),ABCC1(0.0)
rs184869221	16	2723501	8.497e-07	2.65329	0.1982	C/T	0.977	0.977	0.156	(3684)----+---??	0	-	LOC652276(0.0),FLJ42627(0.0),ERVK13-1(0.0),KCTD5(0.0),PRSS27(0.0),SRRM2-AS1(13.6)
rs75003974	2	183783039	8.719e-07	1.52653	0.086	G/A	0.979	0.979	0.623	(5376)---+------	0	-	FRZB(-1.5),NCKAP1(0.0),DUSP19(110.2)
rs12649563	4	92572499	1.143e-06	1.15269	0.0292	G/A	0.861	0.861	0.943	(5376)-----+-+--	7	-	CCSER1(0.0)
rs17364300	1	42141252	2.084e-06	0.84434	0.0357	C/T	0.898	0.898	0.81	(5376)++++--++++	3	-	HIVEP3(0.0)
rs4038474	17	41568895	2.118e-06	0.89485	0.0234	D/I	0.742	0.742	0.917	(5376)----------	0	-	MIR2117HG(0.0),MIR2117(0.0),DHX8(0.0),ETV4(0.0)
rs113031044	20	48993598	3.34e-06	1.40102	0.0725	G/T	0.978	0.978	0.824	(5376)-+--+-----	0	-	-
rs10219012	10	49871496	3.667e-06	1.11974	0.0244	C/T	0.796	0.796	0.99	(5376)----+++---	8	-	ARHGAP22(0.0),WDFY4(0.0)
rs74855424	11	102174459	4.079e-06	1.36261	0.0672	A/G	0.97	0.97	0.724	(5376)++++++++++	0	-	BIRC3(0.0),BIRC2(0.0),TMEM123(42.6),LOC101928424(99.2),LOC102723838(113.5)
rs2080632	17	5829971	4.186e-06	1.10849	0.0224	T/C	0.661	0.661	0.855	(5376)++++++++++	0	-	LOC339166(0.0)
rs11664277	18	47146100	4.513e-06	1.09735	0.0202	A/G	0.418	0.418	0.962	(5376)++++-+++++	0	-	LIPG(0.0)
rs34381219	3	120404364	5.225e-06	1.11405	0.0237	I/D	0.665	0.665	0.766	(5376)----++----	0	-	HGD(0.0),RABL3(0.0)
rs1426107	4	14296300	6.583e-06	0.84815	0.0366	C/T	0.91	0.91	0.883	(5376)++++++++++	2	-	-
rs116899837	8	92834524	7.394e-06	1.22691	0.0456	C/T	0.936	0.936	0.768	(5376)----++----	0	-	-
rs570948877	13	84515398	7.93e-06	0.86157	0.0334	D/I	0.89	0.89	0.876	(5376)----++-++-	0	-	SLITRK1(-8.9)
rs140712235	4	89068166	8.814e-06	0.87459	0.0301	I/D	0.808	0.808	0.681	(5376)++++-+++++	0	-	ABCG2(0.0)
rs73001560	2	240383822	9.808e-06	0.86122	0.0338	C/G	0.881	0.881	0.806	(5376)----++----	0	-	HDAC4(-11.2),LOC101928111(-9.8)
Note. SNP=name of variant; CHR=chromosome; BP=base pair position (hg19); P=P-value; exp(BETA)=Effect size of allele 1; SE=standard error; A1A2=allele 1 and allele 2; FRQ_A=frequency of allele1 in affected cases; FRQ_U=frequency of allele1 in unaffected controls; INFO=imputation info score; (N)Dir= Sample size is stated within parantheses, and the direction of effect in each cohort is then indicia…

## Sheet: S6
LDSC estimates of SNP-heritability for Remission and Percentage Improvement
Outcome	SNP-h2 (SE)	SNP-h2 p-value	Intercept (SE)	Lambda	N SNPs
Remission	0.0857 (0.1515)	0.286	1. (0.0091)	1.0135	899399
Percentage Improvement	-0.0285 (0.0494)	0.282	1.0128 (0.0088)	1.0105	898332
Remission	0.0859 (0.0907)	0.172	constrained to 1.	1.0135	899399
Percentage Improvement	0.0246 (0.031)	0.214	constrained to 1.	1.0105	898332

## Sheet: S7
MAGMA gene-based association results for Remission
CHR	START	STOP	GENE	ID	NSNPS	NPARAM	N	ZSTAT	P	P.BONF	P.FDR
17	41595211	41633800	2118	ETV4	55	3	2240	4.6328	1.8041e-06	0.0302241	0.0161884
17	41551330	41614185	1659	DHX8	73	2	2240	4.6185	1.9326e-06	0.0323768	0.0161884
1	95572894	95673163	148534	TMEM56	214	22	2240	3.9041	4.7296e-05	0.79235	0.262574
1	95573479	95720511	100527978	TMEM56-RWDD3	335	21	2240	3.8353	6.2693e-05	1	0.262574
2	119971384	120033228	55240	STEAP3	157	18	2238	3.4548	0.00027534	1	0.741236
18	55092917	55168530	9480	ONECUT2	149	14	2239	3.4438	0.00028678	1	0.741236
6	118859442	118891587	5350	PLN	57	8	2240	3.3707	0.00037486	1	0.741236
8	42694780	42761866	81790	RNF170	50	3	2215	3.3529	0.00039979	1	0.741236
7	30801033	30942408	84182	FAM188B	365	22	2237	3.3289	0.00043592	1	0.741236
17	3607919	3714537	3682	ITGAE	103	6	2240	3.3088	0.00046851	1	0.741236
8	42681817	42708474	55145	THAP1	9	1	2214	3.29	0.000501	1	0.741236
19	35635625	35670788	53827	FXYD5	57	5	2240	3.2736	0.00053094	1	0.741236
8	42742033	42895682	84376	HOOK3	140	6	2216	3.1752	0.00074866	1	0.869732
3	153192284	153230486	152118	C3orf79	115	11	2212	3.1724	0.0007559	1	0.869732
8	144756622	144787672	286075	ZNF707	4	1	2240	3.1476	0.00082322	1	0.869732
6	90594188	90615819	84694	GJA10	58	12	2240	3.0926	0.00099217	1	0.869732
11	85358608	85386182	58487	CREBZF	40	7	2239	3.0759	0.0010492	1	0.869732
8	42542562	42602209	1142	CHRNB3	46	3	2234	3.0254	0.0012415	1	0.869732
6	118218689	118648839	222553	SLC35F1	853	44	2233	3.0223	0.0012545	1	0.869732
5	112347796	112834527	4163	MCC	1679	51	2228	3.0097	0.0013074	1	0.869732
1	212596229	212629721	29937	NENF	55	6	2240	3.0084	0.001313	1	0.869732
17	3617197	3639993	83903	GSG2	59	5	2240	2.9976	0.0013604	1	0.869732
13	57711622	57734643	729233	PRR20B	12	3	2240	2.9949	0.0013728	1	0.869732
1	109746515	109790804	6301	SARS	65	10	2240	2.9908	0.0013913	1	0.869732
4	6566902	6634188	23324	MAN2B2	2	1	2240	2.9883	0.0014029	1	0.869732
6	137133702	137245072	5191	PEX7	206	13	2240	2.9828	0.001428	1	0.869732
19	52829498	52880376	162963	ZNF610	72	9	2240	2.9541	0.0015679	1	0.869732
3	152542736	152565845	5028	P2RY1	28	3	2240	2.9491	0.0015934	1	0.869732
18	70193915	70221723	147381	CBLN2	11	1	2240	2.9326	0.0016809	1	0.869732
2	935320	957797	101060391	LOC101060391	40	5	2240	2.9269	0.0017119	1	0.869732
1	66248193	66850262	5142	PDE4B	1056	55	2236	2.9103	0.0018055	1	0.869732
7	30781689	30816152	11185	INMT	87	14	2240	2.9048	0.0018377	1	0.869732
11	5997122	6018215	338751	OR52L1	38	9	2240	2.8983	0.0018759	1	0.869732
13	50224812	50275627	84650	EBPL	160	18	2231	2.8956	0.0018924	1	0.869732
13	76089350	76121991	170622	COMMD6	88	11	2240	2.8855	0.0019541	1	0.869732
6	132119156	132226295	5167	ENPP1	104	16	2237	2.8739	0.002027	1	0.869732
13	57705052	57728073	122183	PRR20A	21	4	2240	2.8724	0.0020371	1	0.869732
11	32613626	32826204	493860	CCDC73	540	19	2239	2.8713	0.002044	1	0.869732
3	148405658	148470790	185	AGTR1	116	12	2239	2.8681	0.0020648	1	0.869732
1	95689711	95722781	25950	RWDD3	80	11	2240	2.8663	0.0020766	1	0.869732
5	72911983	73247818	64283	ARHGEF28	675	45	2238	2.8537	0.0021608	1	0.871076
19	33780840	33803430	1050	CEBPA	32	3	2240	2.8503	0.0021838	1	0.871076
3	87266413	87314698	25978	CHMP2B	88	11	2237	2.8362	0.0022829	1	0.889428
3	36411842	36599499	6769	STAC	335	30	2238	2.8254	0.0023614	1	0.899103
1	53542855	53618304	6512	SLC1A7	254	21	2240	2.8132	0.0024529	1	0.907051
1	104277833	104311312	278	AMY1C	4	1	2240	2.8052	0.0025146	1	0.907051
4	89001416	89162569	9429	ABCG2	263	19	2238	2.7988	0.002565	1	0.907051
6	118771935	119041238	387119	CEP85L	594	19	2239	2.7886	0.0026471	1	0.907051
12	92524054	92549673	694	BTG1	40	10	2240	2.7834	0.0026894	1	0.907051
6	165683153	165733111	168090	C6orf118	91	11	2238	2.7694	0.0028084	1	0.907051
7	15229943	15611640	392636	AGMO	695	49	2240	2.7693	0.0028089	1	0.907051
3	133865978	133979586	6259	RYK	189	16	2215	2.7682	0.0028183	1	0.907051
1	112006474	112031134	128346	C1orf162	17	3	2240	2.7596	0.0028936	1	0.907051
5	16652016	16946385	4651	MYO10	392	39	2238	2.7562	0.0029237	1	0.907051
20	23535369	23559386	128821	CST9L	90	2	2237	2.742	0.0030536	1	0.908499
11	122516398	122695187	84959	UBASH3B	300	33	2239	2.7383	0.0030879	1	0.908499
1	153292596	153331039	57115	PGLYRP4	149	8	2239	2.733	0.003138	1	0.908499
7	122624759	122645754	50833	TAS2R16	56	8	2240	2.727	0.0031958	1	0.908499
13	57724766	57747787	729246	PRR20D	4	2	2240	2.7213	0.0032514	1	0.908499
1	111981467	112014540	515	ATP5F1	37	3	2240	2.7178	0.0032862	1	0.908499
10	125415871	125466915	2849	GPR26	136	21	2236	2.7112	0.0033524	1	0.908499
14	102773714	102819511	55778	ZNF839	11	1	2111	2.7095	0.0033696	1	0.908499
14	67989916	68066255	57475	PLEKHH1	136	19	2240	2.6913	0.0035582	1	0.908499
14	105180534	105223662	122622	ADSSL1	14	1	2240	2.6873	0.0036018	1	0.908499
20	10608332	10664694	182	JAG1	64	13	2240	2.6758	0.0037276	1	0.908499
1	248070963	248095258	343172	OR2T8	41	2	2240	2.6701	0.0037918	1	0.908499
18	5382380	5640662	23136	EPB41L3	300	20	2238	2.6641	0.0038592	1	0.908499
3	172597147	172869058	83893	SPATA16	315	18	2237	2.6613	0.0038915	1	0.908499
14	105209470	105235996	10572	SIVA1	20	2	2240	2.6552	0.0039632	1	0.908499
14	74171825	74266988	91748	ELMSAN1	108	14	2240	2.6515	0.0040072	1	0.908499
19	33689570	33726756	56301	SLC7A10	3	1	2240	2.6503	0.0040207	1	0.908499
5	135272600	135300723	3950	LECT2	104	11	2232	2.6436	0.0041018	1	0.908499
14	74101578	74180431	83544	DNAL1	49	4	2240	2.6405	0.0041388	1	0.908499
1	244202241	244230778	10472	ZBTB18	4	2	2240	2.6396	0.0041507	1	0.908499
1	111972512	112001915	79084	WDR77	46	4	2240	2.6344	0.0042144	1	0.908499
14	74168486	74191128	9240	PNMA1	35	4	2240	2.6336	0.0042247	1	0.908499
5	90654541	90689149	57561	ARRDC3	11	1	2240	2.6216	0.0043759	1	0.908499
22	37876400	37925543	29775	CARD10	22	2	2240	2.6201	0.0043951	1	0.908499
1	161030781	161069385	81607	PVRL4	34	6	2239	2.6188	0.0044125	1	0.908499
6	36655628	36710960	401258	RAB44	186	24	2225	2.6065	0.004573	1	0.908499
4	42885283	43042675	389207	GRXCR1	433	35	2235	2.6027	0.0046241	1	0.908499
11	85329617	85357583	55863	TMEM126B	44	7	2235	2.6009	0.0046495	1	0.908499
11	92037446	92639636	120114	FAT3	952	34	2239	2.5994	0.004669	1	0.908499
19	56449198	56509995	126205	NLRP8	232	28	2238	2.5988	0.0046781	1	0.908499
7	139713544	139774086	64761	PARP12	42	3	2240	2.5931	0.0047563	1	0.908499
16	66744796	66795526	1783	DYNC1LI2	80	3	2240	2.5897	0.0048029	1	0.908499
6	20392137	20503945	1871	E2F3	66	13	2237	2.5878	0.004829	1	0.908499
19	36592105	36614613	728361	OVOL3	6	2	2240	2.5845	0.0048757	1	0.908499
2	61283005	61375169	84542	KIAA1841	123	12	2240	2.5825	0.0049044	1	0.908499
17	33464787	33526364	146862	UNC45B	107	12	2240	2.5806	0.0049317	1	0.908499
19	36535783	36606012	284403	WDR62	67	6	2240	2.5783	0.0049645	1	0.908499
11	113248513	113281140	255239	ANKK1	70	7	2240	2.5645	0.0051661	1	0.908499
15	65359154	65382276	390594	KBTBD13	21	3	2240	2.5626	0.005195	1	0.908499
7	120580817	120625711	54556	ING3	55	4	2240	2.5618	0.0052072	1	0.908499
1	109782641	109828378	1952	CELSR2	42	7	2239	2.555	0.0053098	1	0.908499
5	158680089	158723048	134510	UBLCP1	60	8	2240	2.5541	0.0053238	1	0.908499
17	55045468	55094129	59342	SCPEP1	34	3	2240	2.5469	0.0054338	1	0.908499
9	34319504	34353711	318	NUDT2	63	9	2240	2.544	0.0054798	1	0.908499
1	161006731	161049760	257106	ARHGAP30	65	10	2238	2.5401	0.0055405	1	0.908499
3	170572664	170598045	200916	RPL22L1	44	7	2240	2.5371	0.0055893	1	0.908499
7	37877930	37950003	51314	NME8	345	26	2238	2.5343	0.005634	1	0.908499
21	32242963	32263874	337880	KRTAP11-1	24	3	2240	2.5325	0.0056622	1	0.908499
21	22360633	22923892	4685	NCAM2	1178	65	2239	2.5304	0.0056962	1	0.908499
11	32595313	32634037	10480	EIF3M	116	14	2237	2.5279	0.0057379	1	0.908499
12	10514952	10572745	100528032	KLRC4-KLRK1	108	8	2238	2.5259	0.0057708	1	0.908499
19	36594611	36616206	5438	POLR2I	5	2	2240	2.525	0.0057851	1	0.908499
8	101160263	101264132	6674	SPAG1	162	9	2240	2.5153	0.0059468	1	0.908499
7	128022331	128060045	3614	IMPDH1	14	2	2240	2.5099	0.0060388	1	0.908499
16	66778879	66845523	283847	CCDC79	85	3	2240	2.5048	0.0061257	1	0.908499
6	1380069	1405832	2295	FOXF2	1	1	2240	2.5029	0.006159	1	0.908499
17	2277354	2314258	4335	MNT	17	3	2240	2.502	0.0061739	1	0.908499
12	10531529	10572370	8302	KLRC4	77	7	2236	2.5004	0.0062025	1	0.908499
11	3686240	3829022	4928	NUP98	299	15	2240	2.4981	0.0062436	1	0.908499
22	37611301	37650339	5880	RAC2	49	4	2240	2.4981	0.0062437	1	0.908499
9	133529981	133568384	59335	PRDM12	30	6	2240	2.4949	0.0063005	1	0.908499
7	152831290	152851673	101929087	LOC101929087	204	7	2240	2.4944	0.0063084	1	0.908499
8	71011997	71326062	10499	NCOA2	342	11	2240	2.4924	0.0063448	1	0.908499
8	103206729	103261346	50484	RRM2B	39	5	2240	2.4793	0.0065826	1	0.912822
6	90529619	90594155	9994	CASP8AP2	157	18	2239	2.4771	0.0066233	1	0.912822
8	101135588	101168099	286151	FBXO43	38	3	2240	2.4756	0.0066505	1	0.912822
3	32138003	32220207	23171	GPD1L	267	13	2240	2.4751	0.006659	1	0.912822
22	47148514	47581342	25771	TBC1D22A	1022	57	2239	2.4727	0.0067044	1	0.912822
22	36946916	37108690	10369	CACNG2	166	22	2239	2.4705	0.0067456	1	0.912822
8	101152839	101176230	5440	POLR2K	33	3	2240	2.47	0.0067564	1	0.912822
22	37590277	37626472	6753	SSTR3	98	11	2240	2.4627	0.0068955	1	0.924162
12	10514952	10552653	22914	KLRK1	74	5	2240	2.4535	0.0070739	1	0.928048
7	24603007	24743322	51678	MPP6	394	8	2239	2.449	0.007163	1	0.928048
17	55005560	55048411	8161	COIL	29	3	2240	2.443	0.0072825	1	0.928048
9	100735479	100790860	10541	ANP32B	60	6	2240	2.4363	0.0074188	1	0.928048
1	25677853	25757363	6006	RHCE	13	1	2240	2.4361	0.0074241	1	0.928048
2	231080445	231187930	11262	SP140	253	18	2239	2.4278	0.0075953	1	0.928048
11	85384893	85407320	220388	CCDC89	32	7	2239	2.4239	0.0076784	1	0.928048
5	135354584	135409507	7045	TGFBI	102	8	2226	2.4208	0.0077438	1	0.928048
3	196718611	196766687	4241	MFI2	10	2	2240	2.4193	0.0077749	1	0.928048
10	48415785	48449138	2662	GDF10	55	9	2236	2.4172	0.0078197	1	0.928048
19	52790426	52839180	147657	ZNF480	60	5	2240	2.4172	0.0078209	1	0.928048
1	25747388	25836700	55219	TMEM57	31	1	2240	2.4159	0.0078476	1	0.928048
3	170596204	170636426	56648	EIF5A2	62	8	2239	2.4138	0.0078937	1	0.928048
17	1947454	1972981	3090	HIC1	23	4	2239	2.4135	0.007899	1	0.928048
15	65327919	65370707	51285	RASL12	50	5	2240	2.4114	0.0079448	1	0.928048
17	45800610	45833485	30009	TBX21	41	5	2240	2.4113	0.0079484	1	0.928048
3	180620096	180710541	8087	FXR1	84	4	2240	2.4035	0.00812	1	0.928048
16	84723555	84823528	9100	USP10	167	14	2240	2.4008	0.0081792	1	0.928048
7	140405749	140634564	673	BRAF	192	6	2236	2.3989	0.0082212	1	0.928048
3	113837499	113928254	1814	DRD3	192	20	2240	2.3988	0.0082242	1	0.928048
5	115769251	115920551	57556	SEMA6A	282	36	2236	2.3882	0.0084657	1	0.928048
22	39833235	39898199	4248	MGAT3	39	5	2240	2.3871	0.0084911	1	0.928048
17	41466353	41488504	379	ARL4D	26	3	2240	2.3863	0.0085103	1	0.928048
11	59563608	59588345	54948	MRPL16	23	3	2232	2.3856	0.0085252	1	0.928048
1	27008623	27032896	101928728	LOC101928728	1	1	2240	2.3826	0.008595	1	0.928048
5	10961952	11914155	1501	CTNND2	1380	104	2238	2.3818	0.0086152	1	0.928048
3	115511210	116174385	4045	LSAMP	1219	64	2238	2.3812	0.008629	1	0.928048
4	95669128	96089601	658	BMPR1B	1080	38	2235	2.3767	0.008735	1	0.928048
7	154725400	154804682	22976	PAXIP1	124	6	2240	2.3721	0.0088432	1	0.928048
3	129110164	129157494	90288	EFCAB12	71	4	2233	2.3718	0.0088507	1	0.928048
3	180691497	180717562	131118	DNAJC19	17	2	2240	2.3674	0.0089558	1	0.928048
1	20905444	20955401	978	CDA	236	23	2240	2.365	0.009014	1	0.928048
14	106022614	107298051	3492	IGH	141	6	2240	2.3639	0.0090426	1	0.928048
4	122579152	122628147	308	ANXA5	177	17	2236	2.3629	0.0090659	1	0.928048
1	241782166	241809232	1122	CHML	23	3	2240	2.3623	0.0090809	1	0.928048
6	24534332	24656383	9856	KIAA0319	316	29	2235	2.3613	0.0091043	1	0.928048
19	44607528	44647255	7768	ZNF225	89	8	2240	2.3596	0.0091464	1	0.928048
16	66826781	66874880	8883	NAE1	56	3	2240	2.3594	0.0091514	1	0.928048
7	54809940	54836939	23480	SEC61G	82	7	2239	2.3566	0.0092209	1	0.928048
4	38815325	38868438	10333	TLR6	182	12	2240	2.3471	0.0094595	1	0.928048
4	96073655	96480361	8633	UNC5C	855	66	2237	2.3458	0.0094921	1	0.928048
17	3565156	3609698	5026	P2RX5	38	4	2240	2.344	0.0095399	1	0.928048
7	31716631	31758069	10842	PPP1R17	38	6	2240	2.3411	0.0096136	1	0.928048
17	28246874	28445470	374786	EFCAB5	194	7	2232	2.3386	0.0096773	1	0.928048
6	90331943	90358474	57226	LYRM2	38	9	2232	2.3383	0.0096851	1	0.928048
3	190907039	190993404	344901	OSTN	162	12	2240	2.3369	0.0097224	1	0.928048
12	111833720	111899427	10019	SH2B3	34	2	2240	2.3365	0.0097323	1	0.928048
22	42085518	42205459	150365	MEI1	172	5	2238	2.3318	0.0098568	1	0.928048
8	100963164	101128344	26166	RGS22	141	9	2240	2.331	0.0098756	1	0.928048
3	122448844	122522666	79663	HSPBAP1	224	19	2240	2.3292	0.0099253	1	0.928048
11	85348963	85377597	84233	TMEM126A	37	5	2239	2.3291	0.0099266	1	0.928048
7	99961068	100007722	29992	PILRA	37	2	2240	2.3277	0.0099647	1	0.928048
4	38859354	38957365	92689	FAM114A1	273	14	2240	2.3257	0.010018	1	0.928048
1	223556715	223578812	164127	CCDC185	41	4	2240	2.3254	0.010025	1	0.928048
22	42186636	42238175	79879	CCDC134	95	10	2239	2.3213	0.010137	1	0.928048
12	72069878	72107840	55266	TMEM19	47	6	2240	2.3204	0.01016	1	0.928048
15	65327708	65355734	123264	SLC51B	34	4	2240	2.3197	0.010179	1	0.928048
9	34242378	34339198	347240	KIF24	178	14	2240	2.3181	0.010222	1	0.928048
1	152871039	152894362	3713	IVL	3	1	2240	2.3122	0.010383	1	0.928048
13	57731331	57754352	729250	PRR20E	17	4	2240	2.3115	0.010401	1	0.928048
11	59512479	59583355	6809	STX3	138	3	2233	2.3078	0.010505	1	0.928048
16	10711358	10798802	146279	TEKT5	264	16	2240	2.3043	0.010602	1	0.928048
19	36595888	36626849	1155	TBCB	3	1	2240	2.304	0.010611	1	0.928048
11	113175251	113254345	54970	TTC12	122	14	2239	2.3032	0.010633	1	0.928048
8	23135442	23163792	203069	R3HCC1	73	8	2228	2.302	0.010667	1	0.928048
19	54744270	54771167	10990	LILRB5	1	1	2240	2.2994	0.01074	1	0.928048
19	54730469	54756724	79168	LILRA6	1	1	2240	2.2994	0.01074	1	0.928048
7	140695961	140724781	51650	MRPS33	46	5	2239	2.2993	0.010743	1	0.928048
11	36495317	36541863	7189	TRAF6	48	5	2215	2.2958	0.010844	1	0.928048
4	55514095	55616881	3815	KIT	172	18	2240	2.2941	0.010891	1	0.928048
1	62691837	62795083	163782	KANK4	337	21	2236	2.2936	0.010908	1	0.928048
1	111946937	111980399	5016	OVGP1	89	8	2240	2.2934	0.010913	1	0.928048
14	20518204	20539142	122742	OR4L1	120	10	2240	2.2829	0.011217	1	0.949083
19	33867855	34022799	5184	PEPD	433	27	2240	2.2752	0.011446	1	0.952942
15	67348036	67497533	4088	SMAD3	265	33	2240	2.2701	0.0116	1	0.952942
8	142392093	142452554	11156	PTP4A3	72	8	2240	2.2686	0.011648	1	0.952942
1	214444565	214520477	56950	SMYD2	192	21	2240	2.2657	0.011736	1	0.952942
12	21778275	21820789	3945	LDHB	80	1	2240	2.2628	0.011824	1	0.952942
10	8077294	8127164	2625	GATA3	26	4	2240	2.2603	0.0119	1	0.952942
5	177409236	177433243	5626	PROP1	10	2	2240	2.259	0.011942	1	0.952942
1	196778861	196811319	3078	CFHR1	3	1	2240	2.2567	0.012014	1	0.952942
8	27338519	27412439	2053	EPHX2	147	9	2237	2.2548	0.012074	1	0.952942
22	42007250	42070052	2547	XRCC6	29	1	2240	2.2544	0.012086	1	0.952942
8	42597763	42633929	8973	CHRNA6	51	4	2226	2.2542	0.012092	1	0.952942
12	10584863	10617215	3821	KLRC1	63	7	2238	2.2531	0.012126	1	0.952942
6	133080507	133129747	116843	SLC18B1	137	8	2233	2.2522	0.012156	1	0.952942
6	32106140	32129720	80863	PRRT1	9	3	2240	2.2492	0.01225	1	0.952942
7	75152619	75378290	3092	HIP1	333	20	2240	2.2486	0.01227	1	0.952942
9	100652380	100694852	51531	C9orf156	95	8	2240	2.2459	0.012354	1	0.952942
10	71952586	72003667	5464	PPA1	128	14	2238	2.2446	0.012395	1	0.952942
1	7821329	7851492	9341	VAMP3	78	15	2240	2.2443	0.012406	1	0.952942
22	42059937	42095296	4809	NHP2L1	39	1	2240	2.2377	0.012619	1	0.952942
6	105715442	105860999	5550	PREP	81	9	2240	2.2359	0.012679	1	0.952942
3	180309918	180346120	151613	TTC14	10	2	2240	2.234	0.012742	1	0.952942
22	41984032	42027079	27351	DESI1	23	1	2240	2.2336	0.012754	1	0.952942
11	71810633	71833822	25906	ANAPC15	36	2	2212	2.2297	0.012882	1	0.952942
6	150275110	150304846	80329	ULBP1	19	2	2236	2.2297	0.012884	1	0.952942
22	41962890	41995871	5372	PMM1	25	1	2240	2.2288	0.012913	1	0.952942
2	88316724	88365315	51315	KRCC1	21	1	2240	2.2271	0.012969	1	0.952942
10	124903760	124934886	9184	BUB3	10	1	2240	2.2261	0.013004	1	0.952942
22	41947014	41982670	27254	CSDC2	36	1	2240	2.2258	0.013014	1	0.952942
2	3632422	3702234	78989	COLEC11	102	6	2240	2.2256	0.013021	1	0.952942
11	115029933	115385241	23705	CADM1	464	41	2238	2.2239	0.013077	1	0.952942
7	86496222	86699014	222223	KIAA1324L	401	11	2238	2.2225	0.013125	1	0.952942
9	100605537	100628997	2304	FOXE1	94	7	2240	2.2198	0.013216	1	0.952942
5	133850003	133928918	23338	JADE2	157	22	2238	2.2181	0.013276	1	0.952942
7	99788276	99879855	352954	GATS	89	5	2240	2.2176	0.013292	1	0.952942
12	52927693	52956931	112802	KRT71	88	12	2240	2.2166	0.013325	1	0.952942
2	231181894	231278445	93349	SP140L	331	19	2240	2.2162	0.01334	1	0.952942
2	61157548	61255365	150962	PUS10	121	16	2238	2.2151	0.013377	1	0.952942
7	99988449	100037037	55063	ZCWPW1	38	2	2240	2.2136	0.013427	1	0.952942
5	132073137	132099856	645121	CCNI2	7	1	2240	2.2121	0.013481	1	0.952942
5	132076509	132123976	23176	2008-09-01	16	1	2240	2.2061	0.013688	1	0.962053
11	71629768	71718643	55298	RNF121	187	6	2177	2.2031	0.013794	1	0.962053
1	89979933	90073420	23507	LRRC8B	184	12	2240	2.1995	0.013921	1	0.962053
10	49354602	49492941	143162	FRMPD2	140	11	2239	2.1978	0.013981	1	0.962053
2	69082613	69108649	27302	BMP10	37	4	2225	2.1972	0.014003	1	0.962053
14	103388716	103533742	9578	CDC42BPB	117	9	2234	2.197	0.014012	1	0.962053
1	153260338	153293194	114771	PGLYRP3	71	6	2240	2.196	0.014045	1	0.962053
7	99895325	99929819	441272	SPDYE3	17	1	2240	2.1942	0.014112	1	0.962053
22	42076547	42104140	79640	C22orf46	30	1	2240	2.1912	0.01422	1	0.962053
7	99945626	99975454	29990	PILRB	34	1	2240	2.1901	0.014258	1	0.962053
20	44088229	44120172	10406	WFDC2	82	12	2234	2.1897	0.014272	1	0.962053
14	77480886	77505042	64207	IRF2BPL	5	2	2139	2.189	0.014299	1	0.962053
12	111880018	112047480	6311	ATXN2	73	2	2240	2.1861	0.014406	1	0.963939
11	58179738	58200786	390190	OR5B2	89	4	2235	2.1838	0.014488	1	0.963939
1	171273318	171321223	2329	FMO4	44	4	2240	2.1834	0.014505	1	0.963939
5	32344456	32454844	51663	ZFR	211	17	2235	2.1809	0.014594	1	0.963939
11	58196593	58217646	390191	OR5B12	52	4	2238	2.1749	0.014818	1	0.963939
6	41147552	41178925	79865	TREML2	69	10	2230	2.1728	0.014898	1	0.963939
17	42917655	42986993	9343	EFTUD2	164	14	2240	2.1727	0.014901	1	0.963939
15	100257610	100283766	145748	LYSMD4	54	6	2232	2.1691	0.015036	1	0.963939
12	98899351	98954157	7112	TMPO	115	15	2236	2.1665	0.015137	1	0.963939
14	67817034	67863233	1965	EIF2S1	62	4	2232	2.1657	0.015166	1	0.963939
14	105225686	105272080	207	AKT1	9	1	2240	2.1617	0.015322	1	0.963939
13	75848809	76066782	9882	TBC1D4	361	40	2239	2.1616	0.015326	1	0.963939
14	56036925	56161302	3895	KTN1	304	7	2239	2.1614	0.015333	1	0.963939
3	63253914	63612597	132204	SYNPR	949	57	2240	2.16	0.015387	1	0.963939
12	59255937	59324319	121227	LRIG3	115	9	2236	2.1588	0.015432	1	0.963939
5	42413577	42731980	2690	GHR	407	19	2240	2.1578	0.01547	1	0.963939
5	146604526	146777418	202374	STK32A	334	22	2238	2.1577	0.015476	1	0.963939
11	3808954	3857601	27315	PGAP2	97	11	2240	2.1572	0.015494	1	0.963939
5	31522373	31565165	55322	C5orf22	92	11	2239	2.1561	0.015539	1	0.963939
22	42219083	42313312	6721	SREBF2	166	16	2240	2.1543	0.015608	1	0.963939
7	7998374	8138710	113263	GLCCI1	311	15	2238	2.1489	0.015819	1	0.963939
1	75584119	75637218	431707	LHX8	37	5	2239	2.1465	0.015917	1	0.963939
21	41107334	41184023	150084	IGSF5	333	15	2240	2.1421	0.016092	1	0.963939
13	23745060	23909304	6445	SGCG	806	53	2240	2.1389	0.016222	1	0.963939
15	77895369	77998490	84894	LINGO1	198	19	2239	2.1389	0.016224	1	0.963939
1	37930119	37959978	80149	ZC3H12A	26	4	2240	2.1378	0.016267	1	0.963939
11	66605993	66735847	5091	PC	153	14	2231	2.1319	0.016508	1	0.963939
22	45267042	45415809	112885	PHF21B	355	30	2238	2.1288	0.016634	1	0.963939
17	55811846	55832713	101927581	CCDC182	58	7	2240	2.1288	0.016635	1	0.963939
17	42972994	43002920	2670	GFAP	76	11	2240	2.1284	0.016654	1	0.963939
13	106108216	106153383	267012	DAOA	152	10	2231	2.1261	0.016748	1	0.963939
6	12706888	13300476	221692	PHACTR1	1120	52	2240	2.1241	0.016833	1	0.963939
17	28433821	28523493	84081	NSRP1	86	3	2237	2.123	0.016876	1	0.963939
20	1236948	1299971	9751	SNPH	31	4	2240	2.1199	0.017007	1	0.963939
16	66868282	66898052	766	CA7	31	3	2240	2.1191	0.017042	1	0.963939
6	41186062	41216120	285852	TREML4	148	10	2239	2.1159	0.017175	1	0.963939
7	29750114	29792218	101928208	LOC101928208	68	5	2240	2.115	0.017213	1	0.963939
13	103426631	103461404	79070	KDELC1	63	5	2233	2.1131	0.017297	1	0.963939
3	120395528	120471384	285282	RABL3	64	6	2238	2.1115	0.017363	1	0.963939
4	2784750	2852823	6452	SH3BP2	45	5	2240	2.1114	0.017369	1	0.963939
1	160997418	161018887	100131187	TSTD1	42	8	2236	2.1112	0.017378	1	0.963939
13	103441399	103503888	54841	BIVM	151	13	2237	2.1106	0.017402	1	0.963939
16	50124389	50150563	101927250	LOC101927250	54	4	2240	2.1103	0.017416	1	0.963939
11	32904792	33011816	79832	QSER1	48	3	2239	2.109	0.017474	1	0.963939
11	114539200	114589357	120406	NXPE2	129	15	2238	2.1087	0.017484	1	0.963939
1	156601740	156639324	63827	BCAN	2	1	2240	2.1049	0.017649	1	0.963939
14	74476054	74542795	80127	CCDC176	206	15	2240	2.1048	0.017654	1	0.963939
8	92957195	93125454	862	RUNX1T1	129	2	2240	2.1047	0.017659	1	0.963939
18	6931743	7127813	284217	LAMA1	280	37	2240	2.1043	0.017676	1	0.963939
9	139725733	139751884	389813	C9orf172	1	1	2240	2.1012	0.01781	1	0.963939
3	120337015	120411418	3081	HGD	3	1	2240	2.1001	0.017858	1	0.963939
12	132618993	132646986	79050	NOC4L	11	1	2240	2.0991	0.017905	1	0.963939
3	120451558	120512216	2960	GTF2E1	80	7	2236	2.0972	0.01799	1	0.963939
10	77181217	78327133	83938	C10orf11	1527	88	2238	2.0908	0.018275	1	0.963939
20	32941041	33109198	83737	ITCH	143	3	2240	2.0903	0.018295	1	0.963939
4	57386775	57479489	100506564	THEGL	76	10	2235	2.0878	0.018406	1	0.963939
8	90759335	90813292	8767	RIPK2	116	9	2238	2.0864	0.018469	1	0.963939
1	217593834	217814426	55105	GPATCH2	197	26	2237	2.086	0.01849	1	0.963939
7	5622436	5656287	6624	FSCN1	1	1	2214	2.0842	0.01857	1	0.963939
14	74406637	74439815	51004	COQ6	93	8	2240	2.0842	0.018572	1	0.963939
3	171308195	171538284	5337	PLD1	452	13	2237	2.0824	0.018655	1	0.963939
17	48575745	48618863	84073	MYCBPAP	66	5	2240	2.082	0.018671	1	0.963939
7	21457689	21564440	6671	SP4	169	17	2235	2.0813	0.018703	1	0.963939
5	148863896	148941115	1452	CSNK1A1	82	8	2240	2.0812	0.018708	1	0.963939
5	162920070	162956359	27430	MAT2B	77	11	2235	2.078	0.018854	1	0.963939
17	27942956	28267231	85464	SSH2	219	4	2236	2.0773	0.018885	1	0.963939
1	248048889	248069833	343171	OR2W3	19	3	2240	2.0764	0.018931	1	0.963939
10	97061530	97331171	10580	SORBS1	800	58	2229	2.0734	0.019066	1	0.963939
2	54004068	54055956	27248	ERLEC1	107	14	2239	2.072	0.019132	1	0.963939
3	87298783	87335737	5449	POU1F1	64	9	2237	2.0711	0.019173	1	0.963939
20	44517259	44551003	5360	PLTP	52	9	2240	2.0695	0.019251	1	0.963939
1	110645062	110666569	164153	UBL4B	58	9	2240	2.0684	0.019302	1	0.963939
1	152933128	152955069	163778	SPRR4	22	2	2240	2.0664	0.019396	1	0.963939
14	68038225	68077017	5283	PIGH	61	9	2240	2.064	0.019507	1	0.963939
7	100044238	100072063	402573	C7orf61	13	1	2240	2.0633	0.01954	1	0.963939
11	14289466	14396052	22800	RRAS2	81	10	2239	2.06	0.019701	1	0.963939
14	74514365	74561196	4329	ALDH6A1	142	10	2240	2.0597	0.019715	1	0.963939
17	10191401	10286322	8735	MYH13	118	11	2240	2.0593	0.019731	1	0.963939
7	99806147	99829113	79037	PVRIG	52	3	2240	2.0571	0.01984	1	0.963939
7	100022900	100044468	221908	PPP1R35	18	1	2240	2.0557	0.019907	1	0.963939
1	15726391	15766839	79180	EFHD2	18	4	2240	2.0546	0.019961	1	0.963939
6	32111229	32141458	9374	PPT2	9	2	2240	2.0544	0.019967	1	0.963939
5	140615147	140637802	56121	PCDHB15	42	5	2240	2.054	0.01999	1	0.963939
1	153320330	153343503	6280	S100A9	58	4	2239	2.0533	0.020021	1	0.963939
4	164405673	164451691	55319	TMA16	89	8	2239	2.0532	0.020026	1	0.963939
12	27387078	27488892	23012	STK38L	258	22	2238	2.053	0.020039	1	0.963939
15	23033279	23096843	123606	NIPA1	17	1	2240	2.0522	0.020077	1	0.963939
10	75551669	75581589	8509	NDST2	27	3	2240	2.0506	0.020151	1	0.963939
2	162838751	162941052	1803	DPP4	60	6	2231	2.0478	0.020289	1	0.963939
13	57718195	57741216	729240	PRR20C	1	1	2240	2.0474	0.02031	1	0.963939
7	100054142	100086902	81628	TSC22D4	19	1	2240	2.0473	0.020315	1	0.963939
19	5670776	5698534	374875	HSD11B1L	1	1	2240	2.0472	0.02032	1	0.963939
22	29180548	29206560	7494	XBP1	51	8	2236	2.0463	0.020365	1	0.963939
4	103162198	103276655	64116	SLC39A8	295	21	2240	2.0451	0.020424	1	0.963939
15	81464941	81615104	3603	IL16	257	13	2240	2.0444	0.020458	1	0.963939
20	33094193	33138762	83658	DYNLRB1	25	2	2240	2.0428	0.020534	1	0.963939
10	75535334	75571556	23053	ZSWIM8	20	3	2240	2.0428	0.020535	1	0.963939
8	144625383	144655232	79792	GSDMD	13	2	2240	2.0426	0.020548	1	0.963939
7	128085884	128108472	29923	HILPDA	8	1	2240	2.042	0.020577	1	0.963939
1	227167566	227516193	8476	CDC42BPA	1576	19	2238	2.0419	0.020579	1	0.963939
11	117174792	117293982	22897	CEP164	215	19	2239	2.0414	0.020608	1	0.963939
1	184750159	184953718	116496	FAM129A	313	17	2240	2.0402	0.020663	1	0.963939
7	100016321	100041749	56257	MEPCE	23	1	2240	2.0402	0.020666	1	0.963939
8	82701816	82764539	64089	SNX16	224	12	2240	2.0399	0.020679	1	0.963939
12	10573198	10598780	3822	KLRC2	32	4	2240	2.0396	0.020694	1	0.963939
13	27834464	27857828	387496	RASL11A	40	9	2229	2.0396	0.020696	1	0.963939
2	69162364	69190102	200504	GKN2	27	3	2240	2.0377	0.020791	1	0.963939
7	143873176	143902791	445328	ARHGEF35	3	1	2240	2.0366	0.020845	1	0.963939
11	62404320	62430774	80789	INTS5	4	1	2240	2.0343	0.020961	1	0.963939
11	89809118	89830299	642623	UBTFL1	1	1	2240	2.0333	0.02101	1	0.963939
21	45695721	45728102	326	AIRE	23	1	2240	2.0327	0.021039	1	0.963939
21	45709925	45757261	5211	PFKL	23	1	2240	2.0327	0.021039	1	0.963939
2	191263081	191377041	54842	MFSD6	240	17	2240	2.0316	0.021097	1	0.963939
20	44567292	44611560	63925	ZNF335	73	12	2240	2.0315	0.021101	1	0.963939
16	54955111	54978397	10265	IRX5	24	2	2240	2.0298	0.021188	1	0.963939
5	158731791	158767481	3593	IL12B	57	9	2240	2.0276	0.021299	1	0.963939
9	116101812	116143513	54836	BSPRY	177	18	2240	2.0273	0.021315	1	0.963939
9	116065502	116112620	114987	WDR31	128	11	2240	2.0265	0.021356	1	0.963939
7	143870548	143893173	100128553	CTAGE4	5	1	2240	2.0255	0.021406	1	0.963939
19	41487138	41534308	1555	CYP2B6	49	3	2240	2.0253	0.021419	1	0.963939
4	4377983	4430785	27065	NSG1	104	9	2239	2.025	0.021435	1	0.963939
17	28511337	28572986	6532	SLC6A4	53	5	2239	2.0236	0.021508	1	0.963939
6	144451770	144523076	8676	STX11	54	8	2235	2.0231	0.021531	1	0.963939
10	126666418	126859624	1488	CTBP2	362	37	2238	2.0211	0.021635	1	0.963939
18	56985055	57036508	3998	LMAN1	145	12	2233	2.02	0.021691	1	0.963939
7	100071550	100102425	222950	NYAP1	13	1	2240	2.0186	0.021763	1	0.963939
17	73304157	73411790	2885	GRB2	182	8	2240	2.0174	0.021826	1	0.963939
18	8695659	8842776	23255	MTCL1	271	31	2239	2.0167	0.021862	1	0.963939
2	87032460	87099047	926	CD8B	52	4	2240	2.0134	0.022038	1	0.963939
15	73966560	74016859	80381	CD276	109	11	2228	2.0128	0.022066	1	0.963939
17	79979532	80002080	5881	RAC3	12	1	2105	2.0127	0.022072	1	0.963939
17	79983757	80005573	51181	DCXR	12	1	2105	2.0127	0.022072	1	0.963939
17	79971280	79999027	201255	LRRC45	12	1	2105	2.0127	0.022072	1	0.963939
8	101259285	101358446	25897	RNF19A	147	8	2240	2.012	0.02211	1	0.963939
17	42967080	42993541	388389	CCDC103	69	9	2240	2.011	0.022161	1	0.963939
2	55449039	55472989	6233	RPS27A	58	10	2236	2.0095	0.022242	1	0.963939
19	18052111	18120133	3780	KCNN1	43	7	2240	2.0089	0.022276	1	0.963939
8	145096167	145125584	26873	OPLAH	1	1	2240	2.0067	0.02239	1	0.963939
8	145092853	145116170	392275	SMPD5	1	1	2240	2.0067	0.02239	1	0.963939
6	42182669	42429943	55809	TRERF1	174	20	2240	2.0056	0.022451	1	0.963939
15	47466403	48076420	80031	SEMA6D	1275	43	2238	2.0042	0.022523	1	0.963939
8	119191694	119644184	401474	SAMD12	915	58	2238	2.0041	0.022531	1	0.963939
13	70264725	70692625	57626	KLHL1	1637	64	2228	2.0036	0.022555	1	0.963939
1	160999041	161025769	7391	USF1	54	8	2237	2.0008	0.022707	1	0.966401
9	139692374	139745639	55684	RABL6	22	1	2240	2.0004	0.022728	1	0.966401
18	18812203	19115384	80000	GREB1L	128	6	2240	1.9976	0.022881	1	0.968157
11	59394189	59446513	219988	PATL1	50	4	2218	1.9966	0.022937	1	0.968157
7	99765186	99822010	10734	STAG3	91	5	2240	1.9941	0.023069	1	0.968157
3	185197389	185226845	90407	TMEM41A	27	3	2240	1.991	0.02324	1	0.968157
12	92368752	92546447	256021	C12orf79	171	30	2237	1.9895	0.023324	1	0.968157
11	59331871	59393617	5007	OSBP	78	4	2226	1.9891	0.023344	1	0.968157
7	73140424	73163190	83451	ABHD11	26	3	2240	1.9889	0.023358	1	0.968157
2	85188231	85296595	56888	KCMF1	26	2	2240	1.9876	0.023426	1	0.968157
19	14615581	14650087	3337	DNAJB1	13	1	2240	1.9861	0.023514	1	0.968157
16	1999517	2021976	4716	NDUFB10	10	1	2105	1.9838	0.02364	1	0.968157
16	1984580	2014679	6123	RPL3L	10	1	2105	1.9838	0.02364	1	0.968157
16	2002059	2024827	6187	RPS2	10	1	2105	1.9838	0.02364	1	0.968157
16	2006843	2028976	146310	RNF151	10	1	2105	1.9838	0.02364	1	0.968157
8	66616569	66763969	5150	PDE7A	237	13	2236	1.9811	0.023788	1	0.968157
9	136491485	136534466	1621	DBH	1	1	2240	1.9799	0.02386	1	0.968157
1	92701955	92774566	11146	GLMN	53	4	2240	1.9798	0.023865	1	0.968157
13	108911875	108970832	10673	TNFSF13B	9	3	2240	1.9795	0.02388	1	0.968157
20	47852437	47904756	57169	ZNFX1	134	8	2240	1.979	0.023908	1	0.968157
8	142433929	142527330	389690	MROH5	172	19	2239	1.9781	0.023957	1	0.968157
3	122503901	122609986	84925	DIRC2	221	22	2239	1.9748	0.024143	1	0.968157
5	131999678	132028370	3565	IL4	45	4	2238	1.974	0.02419	1	0.968157
1	241746452	241813701	23596	OPN3	57	10	2240	1.9731	0.024243	1	0.968157
11	13974184	14299679	10418	SPON1	690	34	2240	1.9731	0.024244	1	0.968157
11	62382298	62424198	23193	GANAB	11	1	2240	1.9718	0.024316	1	0.968157
12	10554914	10583194	3823	KLRC3	41	6	2233	1.9712	0.024353	1	0.968157
10	14870159	14923740	51182	HSPA14	18	2	2218	1.9697	0.024438	1	0.968157
6	100044650	100073454	59336	PRDM13	63	13	2238	1.9696	0.024441	1	0.968157
1	192595268	192639441	6003	RGS13	67	6	2228	1.9696	0.024444	1	0.968157
20	30522758	30566513	81572	PDRG1	26	3	2240	1.969	0.024479	1	0.968157
14	90518109	90662201	56659	KCNK13	238	26	2240	1.9685	0.024503	1	0.968157
9	34358907	34386894	57462	KIAA1161	40	8	2240	1.9663	0.024633	1	0.970745
13	50263443	50377057	3839	KPNA3	279	18	2230	1.9639	0.02477	1	0.970745
1	196936667	196988804	81494	CFHR5	67	7	2240	1.9638	0.024777	1	0.970745
10	127690960	128087127	8038	ADAM12	993	75	2240	1.9602	0.024985	1	0.970745
14	74541656	74677117	91750	LIN52	362	13	2240	1.96	0.024997	1	0.970745
7	128106783	128152978	55798	METTL2B	3	1	2240	1.9593	0.025041	1	0.970745
2	102676836	102806334	3554	IL1R1	311	24	2239	1.9586	0.025079	1	0.970745
3	186905274	186929253	132112	RTP1	44	6	2228	1.9585	0.025084	1	0.970745
19	44588482	44623997	7767	ZNF224	75	5	2240	1.9584	0.02509	1	0.970745
19	5195514	5350814	5802	PTPRS	49	12	2238	1.9566	0.025199	1	0.972716
2	61234812	61289125	5194	PEX13	59	8	2238	1.9513	0.025511	1	0.97436
7	73235193	73257015	1364	CLDN4	49	1	2240	1.9512	0.025517	1	0.97436
9	139680033	139712364	84960	CCDC183	14	1	2240	1.951	0.025527	1	0.97436
14	105757170	105874484	23241	PACS2	10	1	2240	1.9496	0.025613	1	0.97436
6	117986617	118041890	116150	NUS1	51	8	2239	1.9493	0.025629	1	0.97436
17	18002020	18093116	51168	MYO15A	139	14	2240	1.9477	0.025726	1	0.97436
11	63517364	63546113	65998	C11orf95	17	1	2240	1.9474	0.02574	1	0.97436
19	46613328	46637931	388555	IGFL3	3	1	2240	1.9467	0.025785	1	0.97436
9	127952821	128006438	10244	RABEPK	70	4	2240	1.9454	0.025862	1	0.97436
20	2629041	2654865	3420	IDH3B	69	10	2238	1.9447	0.025904	1	0.97436
6	121390627	121665646	221322	TBC1D32	620	14	2235	1.9442	0.025938	1	0.97436
3	129237482	129264187	6010	RHO	17	1	2240	1.9426	0.026034	1	0.97436
11	5334528	5355582	79345	OR51B2	114	10	2240	1.9425	0.02604	1	0.97436
15	30908879	30941013	89839	ARHGAP11B	3	1	2240	1.942	0.026071	1	0.97436
20	52814502	52846492	5203	PFDN4	59	7	2240	1.9412	0.026114	1	0.97436
3	31564130	31687556	201595	STT3B	93	5	2240	1.9393	0.026233	1	0.975598
12	53221588	53252778	196374	KRT78	21	3	2240	1.938	0.026312	1	0.975598
10	105243735	105362309	9148	NEURL1	214	28	2237	1.937	0.026371	1	0.975598
1	39293869	39335495	64121	RRAGC	50	8	2240	1.9337	0.026572	1	0.975598
3	105364306	105599354	868	CBLB	352	15	2240	1.9313	0.026724	1	0.975598
11	82962498	83007445	60492	CCDC90B	95	8	2240	1.931	0.02674	1	0.975598
20	34098569	34127481	140873	C20orf173	37	3	2240	1.931	0.026744	1	0.975598
2	191361619	191409468	100131211	TMEM194B	80	9	2240	1.9305	0.026772	1	0.975598
16	15678226	15747023	9665	KIAA0430	50	8	2240	1.9294	0.026842	1	0.975598
8	18017971	18091198	9	NAT1	305	25	2233	1.9289	0.026869	1	0.975598
9	19105759	19137604	123	PLIN2	8	1	2240	1.9259	0.027061	1	0.975598
13	49812047	49877622	81602	CDADC1	73	3	2240	1.9228	0.027252	1	0.975598
11	101775746	101881793	57562	CEP126	186	13	2230	1.9225	0.027269	1	0.975598
17	56305787	56355879	4025	LPO	41	7	2236	1.922	0.027303	1	0.975598
6	33374319	33396111	51596	CUTA	21	5	2239	1.9203	0.027409	1	0.975598
11	70234612	70292690	2017	CTTN	68	5	2240	1.9181	0.027548	1	0.975598
14	67843700	67888828	26499	PLEK2	46	7	2222	1.9165	0.027652	1	0.975598
20	45176462	45323124	64849	SLC13A3	152	20	2238	1.9165	0.027652	1	0.975598
2	119903819	119926471	165257	C1QL2	47	5	2240	1.9162	0.027672	1	0.975598
14	22080057	23031075	6955	TRA	2910	131	2238	1.9151	0.027738	1	0.975598
10	27783103	27841166	22931	RAB18	97	7	2239	1.9146	0.027773	1	0.975598
6	142386745	142419936	4829	NMBR	65	5	2240	1.914	0.027811	1	0.975598
10	75659727	75692535	414236	C10orf55	45	4	2240	1.9131	0.02787	1	0.975598
22	41911803	41950479	171568	POLR3H	36	1	2240	1.913	0.027871	1	0.975598
9	127203423	127249379	347088	ADGRD2	47	3	2240	1.9129	0.027881	1	0.975598
14	77914373	77945815	10598	AHSA1	88	9	2240	1.9127	0.027894	1	0.975598
6	36552090	36582244	6428	SRSF3	38	1	2240	1.9117	0.027956	1	0.975598
7	15640837	15736308	4223	MEOX2	265	19	2239	1.91	0.028066	1	0.975598
5	76976995	77082185	6902	TBCA	326	12	2240	1.9093	0.028109	1	0.975598
22	29128008	29163506	150274	HSCB	72	13	2234	1.9088	0.028143	1	0.975598
9	127987127	128013666	3309	HSPA5	13	2	2240	1.9081	0.028188	1	0.975598
1	109407972	109483044	29899	GPSM2	131	10	2240	1.9075	0.02823	1	0.975598
3	129148671	129249350	55764	IFT122	135	2	2240	1.9067	0.028278	1	0.975598
3	129139787	129169022	8930	MBD4	52	2	2239	1.9067	0.02828	1	0.975598
14	67794581	67836720	51382	ATP6V1D	48	5	2233	1.9059	0.028332	1	0.975598
16	77223349	77256976	100130958	SYCE1L	176	17	2234	1.9017	0.028602	1	0.975598
7	73238920	73266855	155368	WBSCR27	59	1	2240	1.9007	0.028669	1	0.975598
3	15592239	15653359	26061	HACL1	49	7	2240	1.8995	0.028753	1	0.975598
15	79714858	79774642	23251	KIAA1024	129	16	2238	1.8994	0.028758	1	0.975598
7	100865373	100892101	24146	CLDN15	10	1	2240	1.8957	0.028997	1	0.975598
16	31875079	31938629	10308	ZNF267	5	1	2240	1.8952	0.029031	1	0.975598
17	15395578	15476945	201158	TVP23C	104	8	2240	1.895	0.029046	1	0.975598
10	75531808	75553406	118487	CHCHD1	13	2	2240	1.8945	0.029077	1	0.975598
17	2230806	2294353	9905	SGSM2	50	6	2240	1.8922	0.029233	1	0.975598
17	37903968	38030441	22806	IKZF3	208	3	2230	1.8904	0.029354	1	0.975598
22	24853344	24932553	51733	UPB1	86	8	2240	1.8888	0.029459	1	0.975598
5	64910558	64971954	80006	TRAPPC13	161	10	2237	1.8884	0.029489	1	0.975598
22	39785759	39843132	10454	TAB1	64	2	2240	1.8869	0.029586	1	0.975598
13	27630287	27756033	219333	USP12	274	20	2230	1.8865	0.029613	1	0.975598
9	127898852	127962218	5537	PPP6C	108	5	2240	1.8859	0.029656	1	0.975598
2	53984929	54012320	494143	CHAC2	66	11	2238	1.8823	0.029897	1	0.975598
20	34032988	34115360	11190	CEP250	93	3	2240	1.8817	0.02994	1	0.975598
11	45224027	45246295	101060179	LOC101060179	50	8	2237	1.8817	0.02994	1	0.975598
7	100839258	100871011	8985	PLOD3	9	1	2240	1.8812	0.029975	1	0.975598
11	122699255	122753347	56253	CRTAM	117	18	2237	1.881	0.029988	1	0.975598
3	185215570	185280369	200879	LIPH	86	5	2238	1.8809	0.029991	1	0.975598
8	12930870	13383167	10395	DLC1	1825	60	2236	1.8807	0.030009	1	0.975598
12	97291001	97357474	121441	NEDD1	110	7	2238	1.8765	0.030294	1	0.975598
5	135256006	135287367	26223	FBXL21	124	13	2210	1.8746	0.030425	1	0.975598
1	153018596	153039988	6700	SPRR2A	50	4	2240	1.8708	0.030687	1	0.975598
19	22459252	22509978	100287226	ZNF729	22	2	2240	1.8708	0.030688	1	0.975598
10	29125337	29180827	283080	C10orf126	80	4	2232	1.8707	0.030692	1	0.975598
22	35685268	35753987	10043	TOM1	106	6	2240	1.8701	0.030734	1	0.975598
6	151763422	151801236	79624	ARMT1	108	11	2240	1.8692	0.030795	1	0.975598
9	37110161	37368146	84186	ZCCHC7	242	13	2239	1.869	0.030808	1	0.975598
10	91451264	91544700	9585	KIF20B	267	8	2240	1.8681	0.030877	1	0.975598
1	78018160	78159119	26009	ZZZ3	168	12	2232	1.8654	0.031064	1	0.975598
10	13131425	13190291	10133	OPTN	65	8	2240	1.8642	0.031143	1	0.975598
19	54534079	54577207	284415	VSTM1	1	1	2240	1.8639	0.03117	1	0.975598
19	54563149	54594634	441864	TARM1	1	1	2240	1.8639	0.03117	1	0.975598
6	136868184	137123656	4217	MAP3K5	251	15	2239	1.8636	0.031189	1	0.975598
17	56272797	56306966	54903	MKS1	17	3	2240	1.863	0.031231	1	0.975598
7	143782201	143803133	346525	OR2A12	29	2	2240	1.8618	0.031313	1	0.975598
1	160955001	161001133	50848	F11R	97	6	2238	1.8596	0.03147	1	0.975598
2	49179296	49391666	2492	FSHR	725	32	2234	1.8595	0.031477	1	0.975598
17	77796955	77823222	8535	CBX4	3	1	2240	1.8593	0.031492	1	0.975598
6	39006557	39066657	2740	GLP1R	145	16	2240	1.8592	0.031496	1	0.975598
12	132611139	132638880	317781	DDX51	16	1	2240	1.8577	0.031607	1	0.975598
7	100872893	100899009	51024	FIS1	10	2	2240	1.8574	0.031625	1	0.975598
22	29158662	29195283	150275	CCDC117	94	11	2236	1.8573	0.031631	1	0.975598
10	75870015	75920826	26985	AP3M1	94	7	2237	1.8572	0.031644	1	0.975598
1	27551007	27645124	23038	WDTC1	8	1	2240	1.8563	0.031703	1	0.975598
1	38171646	38240824	284656	EPHA10	151	13	2240	1.8562	0.031711	1	0.975598
12	319787	382039	6540	SLC6A13	89	10	2234	1.8552	0.031783	1	0.975598
22	19944126	20014325	421	ARVCF	112	15	2240	1.8549	0.031808	1	0.975598
22	41855099	41934993	50	ACO2	39	1	2240	1.8543	0.03185	1	0.975598
11	1930799	1969936	7140	TNNT3	6	2	2240	1.854	0.031867	1	0.975598
14	105036056	105066184	400258	C14orf180	11	2	2240	1.854	0.031869	1	0.975598
16	74897468	75029026	79726	WDR59	162	14	2240	1.8539	0.031876	1	0.975598
17	43461268	43520282	201176	ARHGAP27	88	3	2240	1.8513	0.032065	1	0.975598
3	67038727	67071634	84541	KBTBD8	32	5	2240	1.8495	0.032191	1	0.975598
10	131623496	131772546	253738	EBF3	35	7	2240	1.8495	0.032194	1	0.975598
11	116696467	116718338	335	APOA1	41	7	2239	1.8484	0.032271	1	0.975598
8	42901442	42950931	2339	FNTA	12	2	2227	1.8479	0.032307	1	0.975598
11	116681418	116704011	337	APOA4	44	5	2240	1.8478	0.032312	1	0.975598
11	1864200	1923493	4046	LSP1	1	1	2240	1.8457	0.03247	1	0.975598
13	36995257	37027019	8900	CCNA1	22	2	2240	1.8424	0.032712	1	0.975598
1	156628555	156657189	10763	NES	10	1	2240	1.8407	0.032835	1	0.975598
2	112646056	112807293	10461	MERTK	398	15	2239	1.84	0.032887	1	0.975598
2	71117720	71170576	25806	VAX2	65	10	2240	1.8398	0.032899	1	0.975598
9	5440503	5480567	29126	CD274	65	8	2240	1.8395	0.032922	1	0.975598
15	51190780	51308097	23431	AP4E1	248	15	2240	1.8387	0.032983	1	0.975598
22	42324531	42353155	79019	CENPM	69	7	2240	1.8384	0.033001	1	0.975598
10	132880655	133119984	256536	TCERG1L	527	58	2235	1.8374	0.033077	1	0.975598
11	64884751	64912285	84447	SYVN1	21	4	2238	1.837	0.033102	1	0.975598
7	112110908	112140943	286006	LSMEM1	66	9	2240	1.8365	0.033141	1	0.975598
6	24695089	24731064	81688	C6orf62	77	16	2237	1.8345	0.03329	1	0.975598
2	179684484	179924841	285025	CCDC141	597	44	2237	1.8339	0.033338	1	0.975598
14	104368625	104397903	9556	C14orf2	25	5	2236	1.833	0.0334	1	0.975598
4	4410695	4553775	53407	STX18	252	9	2239	1.8329	0.033405	1	0.975598
17	7989218	8032365	59344	ALOXE3	7	3	2240	1.8323	0.033451	1	0.975598
11	116690624	116713787	345	APOC3	46	6	2239	1.832	0.033476	1	0.975598
11	71781377	71831828	220074	LRTOMT	72	2	2227	1.8313	0.033529	1	0.975598
7	100850985	100877471	10467	ZNHIT1	13	1	2240	1.831	0.033549	1	0.975598
13	103449496	103538351	100533467	BIVM-ERCC5	188	16	2237	1.8308	0.033563	1	0.975598
3	122389672	122459687	54625	PARP14	209	22	2240	1.8307	0.033575	1	0.975598
3	128171275	128196091	165721	DNAJB8	62	11	2235	1.8299	0.033635	1	0.975598
1	205295193	205336218	55220	KLHDC8A	125	10	2240	1.8281	0.033767	1	0.975598
11	71699955	71723965	10068	IL18BP	48	4	2171	1.8272	0.033832	1	0.975598
14	22123297	22144238	26686	OR4E2	91	13	2234	1.8246	0.034033	1	0.975598
18	72255106	72787628	55628	ZNF407	605	25	2239	1.8242	0.034061	1	0.975598
1	92754522	92863732	79871	RPAP2	75	5	2240	1.8221	0.034216	1	0.975598
11	82894754	82977719	338699	ANKRD42	108	9	2240	1.8207	0.034326	1	0.975598
3	32512804	32554403	54918	CMTM6	66	11	2240	1.8206	0.034331	1	0.975598
12	22768076	22853608	55500	ETNK1	120	7	2240	1.82	0.034377	1	0.975598
4	90152427	90239161	285513	GPRIN3	116	12	2240	1.8194	0.034427	1	0.975598
20	47825832	47870614	55661	DDX27	107	7	2240	1.8176	0.03456	1	0.975598
8	19992366	20050717	6570	SLC18A1	124	13	2240	1.8162	0.03467	1	0.975598
2	71047343	71072953	50489	CD207	148	9	2231	1.8159	0.034695	1	0.975598
17	43227502	43257406	124790	HEXIM2	9	2	2240	1.8157	0.03471	1	0.975598
10	75660862	75687259	5328	PLAU	31	3	2240	1.8149	0.03477	1	0.975598
11	62372768	62399647	26229	B3GAT3	12	1	2240	1.8146	0.03479	1	0.975598
2	40329286	40749575	6546	SLC8A1	1118	59	2239	1.8132	0.0349	1	0.975598
7	143078205	143115985	2041	EPHA1	1	1	2240	1.8129	0.03492	1	0.975598
2	45159037	45183216	6496	SIX3	33	6	2240	1.8129	0.034927	1	0.975598
4	142547749	142665140	3600	IL15	173	11	2240	1.8124	0.034965	1	0.975598
1	11786142	11820828	57085	AGTRAP	11	1	2240	1.8119	0.035	1	0.975598
19	46641039	46674561	147920	IGFL2	29	1	2240	1.8099	0.035152	1	0.975598
2	46834325	46862881	9419	CRIPT	55	6	2239	1.8099	0.035153	1	0.975598
1	28822455	28875708	1104	RCC1	91	5	2240	1.8087	0.035252	1	0.975598
12	110142187	110218312	84915	FAM222A	4	1	2240	1.8075	0.035339	1	0.975598
19	44519494	44547263	7673	ZNF222	39	4	2238	1.8056	0.035489	1	0.975598
11	63438922	63537363	10313	RTN3	50	1	2240	1.8051	0.035529	1	0.975598
6	18214400	18274799	7913	DEK	76	7	2239	1.8042	0.0356	1	0.975598
5	138930751	139018019	7322	UBE2D2	40	2	2240	1.8032	0.035679	1	0.975598
9	100788071	100891695	9830	TRIM14	136	12	2240	1.8019	0.035782	1	0.975598
19	14630379	14686792	9524	TECR	4	1	2240	1.8014	0.035819	1	0.975598
6	142458372	142552085	51534	VTA1	134	6	2240	1.8011	0.035842	1	0.975598
11	111212976	111260348	5450	POU2AF1	132	10	2239	1.7997	0.035954	1	0.975598
1	154965106	155001001	51043	ZBTB7B	2	1	2240	1.7996	0.03596	1	0.975598
4	78773805	78883944	65008	MRPL1	206	12	2240	1.7992	0.035995	1	0.975598
11	112087088	112114696	5805	PTS	27	2	2239	1.7989	0.036014	1	0.975598
11	36307725	36496754	79899	PRR5L	307	41	2240	1.7983	0.036065	1	0.975598
8	82595891	82617207	347051	SLC10A5	47	5	2226	1.7983	0.036068	1	0.975598
9	136617016	136867496	7410	VAV2	171	21	2237	1.7978	0.036106	1	0.975598
6	56901343	56930023	57691	KIAA1586	25	3	2240	1.7971	0.036163	1	0.975598
8	82603566	82643539	79752	ZFAND1	104	6	2225	1.796	0.036245	1	0.975598
2	55189325	55317770	57142	RTN4	342	22	2237	1.7953	0.036301	1	0.975598
10	75747836	75889918	7414	VCL	129	12	2240	1.7953	0.036302	1	0.975598
12	109166466	109261359	54434	SSH1	48	3	2240	1.7953	0.036305	1	0.975598
11	5362738	5383676	390058	OR51B6	219	11	2240	1.7953	0.036305	1	0.975598
12	95355104	95407489	55967	NDUFA12	240	23	2240	1.792	0.036565	1	0.975598
2	120507207	120752496	5775	PTPN4	285	9	2223	1.792	0.036566	1	0.975598
7	73265489	73290223	135886	WBSCR28	13	1	2240	1.7893	0.036786	1	0.975598
1	154511051	154541138	55585	UBE2Q1	39	4	2240	1.7861	0.037041	1	0.975598
6	79567261	79724545	134728	IRAK1BP1	242	15	2240	1.7858	0.037062	1	0.975598
17	72762622	72845922	54868	TMEM104	71	3	2240	1.7853	0.037108	1	0.975598
7	128146940	128281752	101928451	LOC101928451	127	3	2240	1.7852	0.037115	1	0.975598
11	92870850	92941095	120103	SLC36A4	140	15	2236	1.7849	0.037138	1	0.975598
6	32122382	32146062	80864	EGFL8	5	1	2240	1.7841	0.037203	1	0.975598
1	234030679	234470262	148641	SLC35F3	868	71	2239	1.784	0.037209	1	0.975598
20	33124688	33158149	84557	MAP1LC3A	29	4	2240	1.7816	0.037408	1	0.975598
12	13033956	13076600	9052	GPRC5A	35	3	2240	1.7816	0.03741	1	0.975598
16	75172392	75216132	162239	ZFP1	58	2	2234	1.7809	0.037463	1	0.975598
2	53887430	54097170	100302652	GPR75-ASB3	527	22	2239	1.7806	0.037492	1	0.975598
3	46861894	46885585	339906	PRSS42	5	1	2240	1.7794	0.037591	1	0.975598
12	105714414	105775296	387882	C12orf75	114	9	2240	1.7782	0.037685	1	0.975598
7	44028552	44059723	285955	SPDYE1	2	1	2240	1.7767	0.03781	1	0.975598
16	19068917	19101417	10229	COQ7	17	1	2240	1.7765	0.037829	1	0.975598
11	5352113	5378140	282763	OR51B5	161	14	2240	1.776	0.037868	1	0.975598
11	76145967	76273943	56946	C11orf30	167	13	2235	1.7758	0.03788	1	0.975598
17	51890239	51912573	84643	KIF2B	58	6	2240	1.7756	0.037899	1	0.975598
17	58244551	58479586	84669	USP32	3	1	2240	1.7733	0.038092	1	0.975598
3	168791287	169391563	2122	MECOM	1123	75	2236	1.7729	0.038122	1	0.975598
11	63381554	63449533	25923	ATL3	41	1	2240	1.7699	0.038371	1	0.975598
2	53887117	54024146	51130	ASB3	349	21	2239	1.7694	0.038411	1	0.975598
6	31972572	32013195	721	C4B	21	5	2238	1.7689	0.038458	1	0.975598
7	113506882	113569082	5506	PPP1R3A	55	5	2236	1.7682	0.038517	1	0.975598
8	30633126	30680352	5516	PPP2CB	68	5	2240	1.7674	0.038582	1	0.975598
6	41641716	41713997	7942	TFEB	87	12	2240	1.7662	0.038682	1	0.975598
12	72047677	72084428	83591	THAP2	37	5	2240	1.7657	0.038719	1	0.975598
5	86677310	86718850	902	CCNH	37	3	2170	1.7649	0.038794	1	0.975598
3	9977226	10004078	285368	PRRT3	34	2	2240	1.7649	0.038794	1	0.975598
15	65478337	65513840	8483	CILP	27	2	2240	1.7638	0.03888	1	0.975598
5	54710670	54840906	8611	PPAP2A	225	6	2228	1.7635	0.038904	1	0.975598
21	42826236	42890085	7113	TMPRSS2	202	21	2240	1.7634	0.038918	1	0.975598
20	44553313	44586732	63935	PCIF1	49	8	2240	1.7633	0.038924	1	0.975598
14	77930737	77975210	145501	ISM2	124	14	2240	1.7594	0.039256	1	0.975598
19	48939030	48967164	83743	GRWD1	1	1	2240	1.7592	0.03927	1	0.975598
5	141222655	141268361	5097	PCDH1	12	1	2240	1.7574	0.039423	1	0.975598
12	109294658	109382453	55530	SVOP	79	12	2240	1.7561	0.039535	1	0.975598
19	50696885	50823801	79784	MYH14	101	10	2240	1.7539	0.039721	1	0.975598
14	105665623	105791914	2972	BRF1	37	3	2182	1.7532	0.039782	1	0.975598
1	172379828	172447969	92346	C1orf105	150	14	2240	1.7531	0.039791	1	0.975598
14	77883018	77933983	63894	VIPAS39	98	8	2240	1.7531	0.039794	1	0.975598
12	25195181	25271269	4033	LRMP	204	27	2238	1.7521	0.039882	1	0.975598
1	243641535	244024381	10000	AKT3	355	11	2240	1.7514	0.039941	1	0.975598
1	52878947	53028764	23318	ZCCHC11	110	6	2240	1.7507	0.039999	1	0.975598
2	70664412	70791147	7039	TGFA	320	29	2239	1.7495	0.040102	1	0.975598
2	38779120	38840178	92906	HNRNPLL	69	4	2237	1.7485	0.040192	1	0.975598
8	37691398	37717431	55290	BRF2	4	1	2240	1.7479	0.040242	1	0.975598
1	110517387	110576364	10768	AHCYL1	17	3	2240	1.7478	0.040252	1	0.975598
2	71025775	71057732	165530	CLEC4F	121	5	2237	1.7477	0.040258	1	0.975598
22	35643445	35701800	10042	HMGXB4	120	3	2240	1.7471	0.040311	1	0.975598
4	177095725	177126822	132851	SPATA4	71	11	2237	1.7462	0.04039	1	0.975598
11	71703910	71801732	4926	NUMA1	153	5	2200	1.745	0.040492	1	0.975598
5	126843301	126900781	133619	PRRC1	122	6	2239	1.7432	0.04065	1	0.975598
6	133125708	133152007	6206	RPS12	96	9	2232	1.7429	0.040673	1	0.975598
3	9965478	9997097	78987	CRELD1	25	1	2240	1.7429	0.040676	1	0.975598
8	37706465	37767015	80223	RAB11FIP1	5	1	2240	1.7426	0.040703	1	0.975598
22	41845721	41874708	84844	PHF5A	22	1	2240	1.7418	0.04077	1	0.975598
3	10038102	10062779	401052	LOC401052	59	2	2240	1.7414	0.040804	1	0.975598
7	81565760	82083031	781	CACNA2D1	1065	69	2239	1.7414	0.040806	1	0.975598
17	18076867	18123268	54890	ALKBH5	87	7	2240	1.7403	0.040904	1	0.975598
5	125867533	125941104	501	ALDH7A1	53	4	2240	1.74	0.040926	1	0.975598
11	101751405	101797253	253935	ANGPTL5	95	14	2235	1.7397	0.040958	1	0.975598
11	64879655	64904841	740	MRPL49	19	4	2236	1.7394	0.04098	1	0.975598
5	68452837	68484072	891	CCNB1	76	6	2240	1.7385	0.041066	1	0.975598
1	163281723	163335553	83540	NUF2	153	12	2240	1.7378	0.041123	1	0.975598
11	71795371	71824433	55004	LAMTOR1	38	2	2230	1.7356	0.041321	1	0.975598
22	41819492	41854234	10766	TOB2	49	1	2240	1.7354	0.041338	1	0.975598
6	24416060	24505433	2822	GPLD1	557	27	2235	1.7343	0.041433	1	0.975598
7	123171083	123207958	4698	NDUFA5	62	7	2240	1.7337	0.041487	1	0.975598
20	49116858	49211299	5770	PTPN1	114	8	2240	1.7336	0.041497	1	0.975598
7	43956035	44005735	51619	UBE2D4	106	11	2240	1.7331	0.041537	1	0.975598
17	72657256	72753474	326624	RAB37	20	4	2240	1.7324	0.041604	1	0.975598
22	41753337	41805332	7008	TEF	71	3	2240	1.7315	0.041683	1	0.975598
3	133108790	133204056	8419	BFSP2	83	14	2239	1.7307	0.041755	1	0.975598
10	128923690	129004436	642938	FAM196A	126	10	2240	1.7305	0.041772	1	0.975598
1	2512078	2574499	79258	MMEL1	107	2	2240	1.7283	0.041969	1	0.975598
6	22559678	22580750	154150	HDGFL1	65	9	2223	1.7271	0.042074	1	0.975598
5	132018323	132083265	11127	KIF3A	87	3	2240	1.7257	0.042196	1	0.975598
5	175763065	175798809	57179	KIAA1191	58	6	2240	1.7241	0.042348	1	0.975598
17	28695942	28806675	1362	CPD	95	3	2240	1.724	0.042352	1	0.975598
19	44222851	44269142	56006	SMG9	49	3	2228	1.7229	0.042454	1	0.975598
2	54081204	54207977	23198	PSME4	293	15	2239	1.7219	0.042542	1	0.975598
5	175655370	175782992	375484	SIMC1	99	8	2240	1.7217	0.042563	1	0.975598
7	24727974	24807639	1687	DFNA5	264	15	2235	1.7215	0.042578	1	0.975598
4	74952752	74974997	2920	CXCL2	12	1	2240	1.7211	0.042614	1	0.975598
1	154981003	155016257	127579	DCST2	14	1	2240	1.7209	0.042632	1	0.975598
1	154996256	155033406	149095	DCST1	14	1	2240	1.7209	0.042632	1	0.975598
1	95275898	95370803	126969	SLC44A3	240	30	2240	1.72	0.042719	1	0.975598
4	75300853	75330726	374	AREG	5	1	2240	1.7195	0.042766	1	0.975598
9	127233515	127279769	2516	NR5A1	28	1	2240	1.7194	0.042771	1	0.975598
10	71802357	71882040	55506	H2AFY2	122	17	2234	1.7191	0.042794	1	0.975598
19	36515886	36555664	199745	THAP8	25	3	2240	1.7189	0.042813	1	0.975598
7	43896157	43919145	64951	MRPS24	25	4	2240	1.7188	0.04283	1	0.975598
1	53517724	53561174	127435	PODN	161	14	2239	1.7186	0.042845	1	0.975598
16	2037653	2069822	90850	ZNF598	12	1	2240	1.7183	0.04287	1	0.975598
15	31181703	31245311	22909	FAN1	117	11	2239	1.7177	0.04293	1	0.975598
9	117645623	117702875	944	TNFSF8	102	4	2240	1.7172	0.042967	1	0.975598
17	7200318	7225782	1984	EIF5A	1	1	2240	1.7172	0.04297	1	0.975598
14	67646110	67705493	161142	FAM71D	133	11	2226	1.7167	0.043016	1	0.975598
12	93851266	93907548	28977	MRPL42	143	10	2240	1.716	0.04308	1	0.975598
8	19251672	19550261	55790	CSGALNACT1	808	43	2239	1.7158	0.0431	1	0.975598
16	20765312	20818479	6296	ACSM3	73	5	2240	1.7149	0.043185	1	0.975598
11	36283842	36320999	29099	COMMD9	164	14	2240	1.7135	0.043306	1	0.975598
1	229642329	229704442	23456	ABCB10	52	1	2240	1.7127	0.043381	1	0.975598
16	20781515	20827798	112479	ERI2	55	5	2240	1.7122	0.043426	1	0.975598
17	28633351	28671065	388364	TMIGD1	44	4	2239	1.712	0.043445	1	0.975598
17	8640849	8671977	388333	SPDYE4	46	7	2240	1.7105	0.043583	1	0.975598
7	120417374	120508420	23554	TSPAN12	96	6	2239	1.7095	0.043678	1	0.975598
5	24477209	24655085	1008	CDH10	352	14	2237	1.7089	0.043735	1	0.975598
16	2024150	2047750	2671	GFER	19	1	2240	1.7078	0.043838	1	0.975598
16	2029946	2054276	9143	SYNGR3	19	1	2240	1.7078	0.043838	1	0.975598
16	2018918	2041704	124056	NOXO1	19	1	2240	1.7078	0.043838	1	0.975598
5	44799027	44825616	10884	MRPS30	39	2	2240	1.7058	0.044023	1	0.975598
12	130812433	130866877	9271	PIWIL1	83	9	2239	1.7058	0.044026	1	0.975598
18	43743519	43856955	147339	C18orf25	114	2	2240	1.7056	0.044046	1	0.975598
20	34546529	34628622	140894	CNBD2	93	6	2239	1.7052	0.044076	1	0.975598
19	22563899	22615148	148198	ZNF98	71	1	2240	1.7039	0.044196	1	0.975598
2	70046818	70116727	64395	GMCL1	83	5	2240	1.703	0.044287	1	0.975598
20	34119778	34155405	51614	ERGIC3	62	4	2240	1.7024	0.044343	1	0.975598
16	56649557	56671024	4493	MT1E	10	2	2235	1.7016	0.044414	1	0.975598
15	29982338	30271038	7082	TJP1	385	29	2240	1.701	0.044474	1	0.975598
4	55934426	56001762	3791	KDR	61	7	2240	1.7007	0.044495	1	0.975598
6	55029071	55157538	3062	HCRTR2	325	18	2238	1.7001	0.044552	1	0.975598
17	48600043	48631111	55040	EPN3	52	5	2240	1.6983	0.044727	1	0.975598
3	46889357	46914973	4634	MYL3	10	2	2240	1.6974	0.04481	1	0.975598
14	67698012	67812778	64398	MPP5	117	9	2228	1.6974	0.044814	1	0.975598
4	44614354	44663658	285525	YIPF7	197	14	2233	1.6971	0.04484	1	0.975598
9	103054357	103125856	54881	TEX10	113	6	2240	1.696	0.044947	1	0.975598
9	130257618	130351268	64855	FAM129B	143	16	2222	1.6943	0.045107	1	0.975598
16	2012064	2038751	10607	TBL3	14	1	2240	1.6942	0.045112	1	0.975598
8	70368859	70583147	23213	SULF1	229	39	2237	1.6939	0.045139	1	0.975598
14	20575566	20596597	390436	OR4K17	49	7	2240	1.6929	0.045241	1	0.975598
10	75521830	75545977	170384	FUT11	22	2	2240	1.691	0.045419	1	0.975598
10	111755627	111905323	120	ADD3	62	2	2239	1.6899	0.045526	1	0.975598
17	33278549	33300205	91603	ZNF830	14	4	2240	1.6852	0.045973	1	0.975598
10	100165955	100216720	3257	HPS1	110	6	2238	1.6852	0.045979	1	0.975598
18	67661040	67882962	25914	RTTN	2	1	2240	1.6851	0.045988	1	0.975598
9	128014073	128137290	26130	GAPVD1	100	1	2240	1.6845	0.046041	1	0.975598
9	100808959	100855365	54187	NANS	73	7	2240	1.6829	0.046194	1	0.975598
13	50096082	50169742	55213	RCBTB1	328	14	2238	1.6799	0.04649	1	0.975598
6	130142389	130192416	253582	TMEM244	242	22	2237	1.6795	0.046528	1	0.975598
2	39882638	39955103	130733	TMEM178A	83	5	2238	1.6789	0.046583	1	0.975598
14	77849827	77900225	122945	NOXRED1	73	6	2240	1.6776	0.046715	1	0.975598
6	90342494	90539442	23195	MDN1	366	21	2236	1.6773	0.046743	1	0.975598
5	64875507	64930187	373	TRIM23	136	9	2238	1.6771	0.046766	1	0.975598
6	79900962	79954455	9324	HMGN3	89	7	2240	1.677	0.046768	1	0.975598
6	31996093	32019447	1589	CYP21A2	28	7	2238	1.676	0.046867	1	0.975598
10	75900943	76479061	132	ADK	662	14	2239	1.6752	0.046943	1	0.975598
10	14910782	14956314	79723	SUV39H2	19	4	2209	1.6752	0.04695	1	0.975598
2	85571843	85628875	84173	ELMOD3	87	11	2240	1.6752	0.046951	1	0.975598
17	8623246	8658154	146849	CCDC42	94	10	2239	1.675	0.046969	1	0.975598
20	6045492	6114191	55612	FERMT1	228	23	2240	1.6743	0.047031	1	0.975598
1	59752625	60238402	55277	FGGY	662	36	2234	1.6736	0.047101	1	0.975598
19	30404551	30517519	8725	URI1	71	5	2240	1.6728	0.047181	1	0.975598
5	64849063	64893376	23398	PPWD1	113	8	2239	1.6723	0.04723	1	0.975598
11	62370213	62392592	6094	ROM1	12	1	2240	1.6721	0.047249	1	0.975598
11	94748422	94770760	390245	KDM4E	3	1	2240	1.6711	0.047347	1	0.975598
2	19541246	19568372	130497	OSR1	33	7	2239	1.6711	0.047355	1	0.975598
6	19827579	19852431	3400	ID4	8	4	2240	1.6707	0.047395	1	0.975598
8	40000987	40022827	56892	C8orf4	28	3	2232	1.6685	0.047605	1	0.975598
2	24222953	24258698	388931	MFSD2B	84	14	2239	1.6685	0.047608	1	0.975598
4	20692036	20739980	133015	PACRGL	155	13	2239	1.6683	0.047624	1	0.975598
6	79634136	79798011	55023	PHIP	219	15	2240	1.668	0.04766	1	0.975598
6	33377847	33431466	8831	SYNGAP1	57	8	2239	1.6675	0.04771	1	0.975598
10	75494039	75541933	9632	SEC24C	42	4	2240	1.6674	0.047715	1	0.975598
1	51691945	51749119	26994	RNF11	1	1	2240	1.6664	0.04782	1	0.975598
3	9995636	10039146	55831	EMC3	91	2	2240	1.6661	0.047842	1	0.975598
5	54593576	54731409	23517	SKIV2L2	248	6	2230	1.665	0.047959	1	0.975598
2	96840597	96884573	56910	STARD7	24	2	2240	1.6642	0.048037	1	0.975598
16	50089881	50149392	55027	HEATR3	147	8	2240	1.6628	0.048174	1	0.975598
13	50059746	50113123	51131	PHF11	166	11	2236	1.6621	0.048242	1	0.975598
7	19170618	19195044	222894	FERD3L	16	3	2240	1.6617	0.048285	1	0.975598
17	72828162	72866966	2905	GRIN2C	58	2	2240	1.6614	0.048314	1	0.975598
10	134341283	134606984	3632	INPP5A	173	13	2238	1.6613	0.048322	1	0.975598
2	169747750	169776510	57818	G6PC2	46	8	2240	1.6589	0.048567	1	0.975598
2	174209561	174243718	83879	CDCA7	54	6	2240	1.6584	0.048616	1	0.975598
4	78968724	79475423	80144	FRAS1	1527	38	2238	1.6567	0.048792	1	0.975598
1	153032717	153054084	6701	SPRR2B	72	3	2240	1.6566	0.048801	1	0.975598
17	58488574	58518787	124773	C17orf64	3	1	2240	1.6562	0.048846	1	0.975598
13	103239286	103341524	7174	TPP2	316	13	2240	1.6559	0.048873	1	0.975598
1	223384161	223547564	55061	SUSD4	246	17	2240	1.6558	0.04888	1	0.975598
7	100803774	100833557	375607	NAT16	26	4	2240	1.6554	0.048926	1	0.975598
16	89228163	89271900	1013	CDH15	46	6	2240	1.6549	0.048973	1	0.975598
1	2975565	3365185	63976	PRDM16	186	29	2237	1.6539	0.049073	1	0.975598
2	24290303	24318085	9540	TP53I3	77	5	2237	1.653	0.049162	1	0.975598
20	60952121	60973576	6227	RPS21	12	1	2105	1.6525	0.049214	1	0.975598
12	21674461	21793722	2998	GYS2	200	9	2239	1.6521	0.049257	1	0.975598
11	22349667	22411049	57084	SLC17A6	92	14	2240	1.6511	0.049358	1	0.975598
7	73173327	73194600	1365	CLDN3	25	2	2240	1.6511	0.049359	1	0.975598
20	60874116	60952368	3911	LAMA5	2	1	2105	1.6494	0.049538	1	0.975598
19	10212197	10236065	5032	P2RY11	4	1	2240	1.6488	0.049598	1	0.975598
19	10215690	10240599	8666	EIF3G	4	1	2240	1.6488	0.049598	1	0.975598
19	10206899	10231975	56342	PPAN	4	1	2240	1.6488	0.049598	1	0.975598
19	10206899	10236065	692312	PPAN-P2RY11	4	1	2240	1.6488	0.049598	1	0.975598
14	52771016	52805324	5732	PTGER2	60	8	2230	1.6481	0.049662	1	0.975598
20	60953686	60992339	81928	CABLES2	10	1	2105	1.6478	0.0497	1	0.975598
7	99554350	99583735	563	AZGP1	48	7	2240	1.6475	0.049724	1	0.975598
19	10193013	10225710	83854	ANGPTL6	3	1	2240	1.6473	0.049749	1	0.975598
6	56944808	57045103	26036	ZNF451	82	4	2240	1.6459	0.049897	1	0.975598
14	74416169	74496026	957	ENTPD5	260	14	2240	1.6457	0.049916	1	0.975598
5	53170578	53616403	54622	ARL15	1087	67	2239	1.6455	0.049932	1	0.975598
3	157813690	158272624	51319	RSRC1	1249	15	2240	1.6451	0.049977	1	0.975598
19	55074469	55109027	11027	LILRA2	1	1	2240	1.645	0.04999	1	0.975598
16	56215251	56401356	2775	GNAO1	316	26	2239	1.6446	0.050022	1	0.975598
19	2318629	2365100	56928	SPPL2B	2	1	2240	1.6446	0.050022	1	0.975598
5	56765843	56788636	345651	ACTBL2	46	7	2237	1.6422	0.050277	1	0.975598
5	68475375	68516184	64946	CENPH	82	5	2240	1.6421	0.05028	1	0.975598
19	53760013	53780918	317703	VN1R4	34	4	2240	1.642	0.0503	1	0.975598
2	79242812	79265630	130120	REG3G	104	7	2240	1.6416	0.050332	1	0.975598
1	154367669	154451926	3570	IL6R	122	10	2240	1.6401	0.050495	1	0.975598
17	9664751	9704894	201140	DHRS7C	107	12	2240	1.6401	0.050497	1	0.975598
10	75562259	75644349	818	CAMK2G	66	5	2240	1.64	0.050502	1	0.975598
19	291450	314505	101929060	LOC101929060	8	1	2240	1.6395	0.050549	1	0.975598
20	44154919	44186065	100526773	EPPIN-WFDC6	84	4	2237	1.6386	0.050645	1	0.975598
20	378696	421610	10616	RBCK1	14	2	2227	1.6381	0.050699	1	0.975598
17	637661	666038	50628	GEMIN4	43	6	2240	1.6373	0.050782	1	0.975598
6	160627794	160689963	6582	SLC22A2	161	9	2240	1.6368	0.050839	1	0.975598
1	47417036	47526423	260293	CYP4X1	147	10	2240	1.6367	0.050847	1	0.975598
10	124020811	124107676	118663	BTBD16	291	19	2236	1.6366	0.050857	1	0.975598
7	99204571	99285204	221785	ZSCAN25	5	1	2240	1.6339	0.051135	1	0.975598
20	56213448	56296592	56937	PMEPA1	24	4	2240	1.6329	0.051241	1	0.975598
19	5668425	5690911	125988	C19orf70	5	2	2240	1.6308	0.051465	1	0.975598
17	53459974	53509341	23531	MMD	52	7	2240	1.6307	0.051479	1	0.975598
1	110592997	110623322	257	ALX3	37	3	2240	1.63	0.051549	1	0.975598
9	111694849	111785829	8727	CTNNAL1	237	20	2235	1.6298	0.051574	1	0.975598
3	57601181	57688816	201627	DENND6A	172	15	2237	1.6296	0.05159	1	0.975598
6	126267861	126311390	135114	HINT3	48	3	2240	1.629	0.051661	1	0.975598
7	43896157	43956231	100534592	URGCP-MRPS24	105	11	2240	1.6288	0.051674	1	0.975598
19	14790711	14854558	84449	ZNF333	192	19	2240	1.6284	0.051719	1	0.975598
5	173305331	173397313	80315	CPEB4	191	15	2240	1.6263	0.051946	1	0.975598
14	105505726	105541887	29933	GPR132	6	1	2240	1.6261	0.051961	1	0.975598
1	235520728	235622280	6905	TBCE	192	15	2233	1.6256	0.052021	1	0.975598
19	34653352	34730420	26065	LSM14A	112	5	2240	1.6244	0.052144	1	0.975598
17	33448368	33479322	54475	NLE1	5	3	2240	1.6239	0.052201	1	0.975598
1	156328980	156365013	57127	RHBG	49	9	2238	1.622	0.052399	1	0.975598
1	112015970	112116602	140	ADORA3	156	24	2240	1.6212	0.052485	1	0.975598
1	110564199	110607263	85369	STRIP1	25	3	2240	1.6193	0.052691	1	0.975598
10	104228986	104272580	10121	ACTR1A	109	5	2240	1.6191	0.052713	1	0.975598
5	64951755	65028648	54557	SGTB	132	14	2238	1.6179	0.052845	1	0.975598
17	15892694	15942723	54902	TTC19	85	5	2240	1.6177	0.052867	1	0.975598
9	117536915	117578408	9966	TNFSF15	39	7	2240	1.6175	0.052885	1	0.975598
1	172400597	172423230	5279	PIGC	46	7	2240	1.6168	0.052958	1	0.975598
18	29661818	29721524	51444	RNF138	95	10	2237	1.6166	0.052985	1	0.975598
2	102793433	102866462	8808	IL1RL2	244	16	2239	1.6162	0.053022	1	0.975598
20	40691392	41828557	11122	PTPRT	2220	160	2238	1.6157	0.053079	1	0.975598
1	247450717	247505294	84838	ZNF496	85	6	2240	1.6155	0.053096	1	0.975598
10	94342825	94425152	3832	KIF11	192	16	2237	1.6146	0.053202	1	0.975598
6	151805175	151952328	80129	CCDC170	403	30	2240	1.6104	0.053658	1	0.975598
3	149689448	149711153	653659	TMEM183B	51	8	2240	1.6088	0.053827	1	0.975598
16	3765055	3940121	1387	CREBBP	11	3	2240	1.6087	0.053839	1	0.975598
7	20645245	20806637	340273	ABCB5	376	26	2237	1.6069	0.054034	1	0.975598
10	104603967	104634718	119032	C10orf32	61	8	2236	1.6062	0.054119	1	0.975598
11	72515451	72563793	89849	ATG16L2	11	1	2240	1.606	0.054137	1	0.975598
16	50176829	50279221	64282	PAPD5	52	2	2240	1.6057	0.05417	1	0.975598
3	129252057	129280310	132243	H1FOO	6	1	2240	1.6051	0.054239	1	0.975598
3	25629396	25716396	7155	TOP2B	109	7	2227	1.6046	0.054286	1	0.975598
21	43813971	43877790	53347	UBASH3A	92	8	2240	1.6043	0.05432	1	0.975598
4	71849265	71906631	1633	DCK	1	1	2214	1.6042	0.05434	1	0.975598
17	9791027	9818684	5957	RCVRN	75	5	2240	1.6039	0.054366	1	0.975598
8	110336552	110368189	56943	ENY2	47	8	2239	1.6038	0.054379	1	0.975598
11	18184384	18205827	117196	MRGPRX4	89	4	2240	1.6033	0.054436	1	0.975598
2	113815547	113843427	84639	IL1F10	200	18	2215	1.603	0.054467	1	0.975598
1	167012082	167069868	10223	GPA33	165	23	2228	1.6029	0.054478	1	0.975598
9	91595778	91621057	286223	C9orf47	24	4	2240	1.6028	0.054491	1	0.975598
3	113547671	113676021	54762	GRAMD1C	73	8	2240	1.6016	0.054618	1	0.975598
5	139495521	139518391	492311	IGIP	10	2	2240	1.6014	0.054648	1	0.975598
8	140603081	140725299	51305	KCNK9	153	18	2236	1.601	0.054685	1	0.975598
1	79076067	79121830	10964	IFI44L	35	5	2218	1.5997	0.05483	1	0.975598
19	36495375	36546874	101927572	LOC101927572	20	2	2240	1.5993	0.054878	1	0.975598
22	41755086	41776400	100996598	LOC100996598	20	2	2240	1.5983	0.054989	1	0.975598
5	113688016	113842197	3781	KCNN2	275	25	2239	1.5982	0.055004	1	0.975598
4	109721877	110233799	84570	COL25A1	1108	52	2240	1.5979	0.055034	1	0.975598
11	3676817	3702614	57053	CHRNA10	35	5	2240	1.5968	0.05515	1	0.975598
16	56385364	56469450	267	AMFR	166	9	2234	1.5962	0.055224	1	0.975598
2	55389683	55469699	130162	CLHC1	173	18	2236	1.5961	0.055228	1	0.975598
17	18674458	18720027	51030	TVP23B	19	1	2240	1.5959	0.055251	1	0.975598
22	24605622	24651317	2687	GGT5	30	3	2240	1.5956	0.055289	1	0.975598
6	80184708	80257147	167691	LCA5	138	15	2239	1.5949	0.055367	1	0.975598
8	124015404	124064663	79139	DERL1	51	5	2231	1.5928	0.055607	1	0.975598
16	50049121	50080999	255919	CNEP1R1	44	5	2240	1.5918	0.055712	1	0.975598
5	175782477	175810934	285598	ARL10	20	3	2240	1.5913	0.055774	1	0.975598
7	122743588	122850025	6561	SLC13A1	172	15	2239	1.5912	0.055786	1	0.975598
11	106534738	106899171	2977	GUCY1A2	718	42	2220	1.5903	0.055884	1	0.975598
14	74389695	74427117	145483	FAM161B	114	10	2240	1.5896	0.05596	1	0.975598
20	52550079	52697304	8537	BCAS1	461	31	2238	1.5891	0.056021	1	0.975598
17	18637326	18692662	10517	FBXW10	15	1	2240	1.589	0.056028	1	0.975598
5	162870586	162897143	134492	NUDCD2	40	6	2235	1.5886	0.056073	1	0.975598
1	241650857	241693085	2271	FH	60	7	2240	1.5878	0.056161	1	0.975598
20	44159265	44186516	57119	EPPIN	82	4	2237	1.5877	0.056179	1	0.975598
6	57027104	57060013	9532	BAG2	26	3	2240	1.5876	0.056193	1	0.975598
1	23027263	23251823	2048	EPHB2	238	29	2240	1.5857	0.056405	1	0.975598
13	28542243	28572774	646625	URAD	30	3	2240	1.5844	0.056548	1	0.975598
19	19091697	19154861	10147	SUGP2	44	2	2239	1.5833	0.056677	1	0.975598
14	65161132	65223623	26030	PLEKHG3	70	6	2240	1.5829	0.056717	1	0.975598
20	47978505	48109181	3745	KCNB1	253	21	2237	1.5828	0.056731	1	0.975598
6	158127078	158376109	51429	SNX9	587	23	2237	1.5819	0.056842	1	0.975598
1	152993679	153015376	6699	SPRR1B	101	1	2240	1.5818	0.056843	1	0.975598
5	140593078	140615860	56122	PCDHB14	48	5	2240	1.5817	0.05686	1	0.975598
19	34277751	34316666	79047	KCTD15	11	1	2240	1.5814	0.056891	1	0.975598
19	37559319	37631221	147923	ZNF420	120	4	2240	1.5811	0.056928	1	0.975598
11	46730743	46771056	2147	F2	60	7	2236	1.581	0.056934	1	0.975598
16	58487549	58557523	65009	NDRG4	54	9	2236	1.5803	0.057018	1	0.975598
11	73651364	73691713	374407	DNAJB13	79	10	2240	1.5802	0.057031	1	0.975598
17	2309343	2425200	79066	METTL16	45	7	2240	1.58	0.057053	1	0.975598
13	50192435	50218008	115761	ARL11	57	10	2237	1.5794	0.05712	1	0.975598
19	30087170	30118162	10775	POP4	37	4	2240	1.5788	0.057188	1	0.975598
19	52922394	52952720	147658	ZNF534	86	1	2236	1.5787	0.0572	1	0.975598
12	10153231	10181399	387837	CLEC12B	81	9	2237	1.578	0.057283	1	0.975598
5	171459074	171625346	6793	STK10	386	35	2240	1.5769	0.057413	1	0.975598
9	80840978	80896799	84131	CEP78	72	8	2240	1.576	0.05751	1	0.975598
15	40753160	40775357	113189	CHST14	20	3	2240	1.5754	0.057582	1	0.975598
17	7932343	7962452	247	ALOX15B	42	9	2238	1.5752	0.057602	1	0.975598
22	20785806	20860170	84861	KLHL22	69	5	2240	1.5752	0.057602	1	0.975598
17	43503266	43578146	9842	PLEKHM1	105	1	2240	1.5743	0.057709	1	0.975598
7	43905485	43975996	55665	URGCP	155	14	2240	1.5742	0.057723	1	0.975598
7	38413297	38681167	273	AMPH	872	48	2234	1.5741	0.057734	1	0.975598
17	56260089	56292535	8288	EPX	30	6	2240	1.574	0.057745	1	0.975598
6	55608451	55750388	653	BMP5	161	23	2240	1.574	0.057748	1	0.975598
17	39285685	39306739	81871	KRTAP4-6	10	1	2240	1.5737	0.057777	1	0.975598
11	64878099	64899672	2197	FAU	15	3	2235	1.5733	0.057821	1	0.975598
15	40851503	40876666	27079	RPUSD2	91	8	2239	1.5731	0.057848	1	0.975598
8	75252618	75289345	54332	GDAP1	92	7	2239	1.573	0.057861	1	0.975598
7	99757229	99784990	221914	GPC2	30	5	2239	1.5729	0.057867	1	0.975598
10	1213253	1789670	105	ADARB2	1330	100	2238	1.5723	0.057937	1	0.975598
1	154432118	154484786	126669	SHE	70	6	2240	1.572	0.05797	1	0.975598
20	58142564	58432766	116154	PHACTR3	475	35	2240	1.5719	0.057988	1	0.975598
6	17590518	17621950	51439	FAM8A1	23	3	2240	1.5718	0.058	1	0.975598
11	82433046	82454906	220382	FAM181B	49	7	2237	1.5716	0.058026	1	0.975598
1	223272748	223326624	7100	TLR5	37	1	2240	1.5699	0.058223	1	0.975598
10	104253719	104403214	51684	SUFU	253	7	2239	1.569	0.058321	1	0.975598
1	118486288	118737848	200162	SPAG17	269	7	2240	1.5684	0.05839	1	0.975598
2	24242206	24280296	80304	C2orf44	64	11	2239	1.5682	0.058419	1	0.975598
18	56952634	56995881	339302	CPLX4	114	13	2238	1.5681	0.058433	1	0.975598
1	153002201	153023594	6703	SPRR2D	101	2	2240	1.5672	0.058539	1	0.975598
1	57174477	57295369	199920	C1orf168	186	26	2239	1.5666	0.058603	1	0.975598
1	231752561	232187018	27185	DISC1	561	49	2236	1.5662	0.058654	1	0.975598
2	71152998	71202561	525	ATP6V1B1	12	3	2240	1.5661	0.058662	1	0.975598
5	34905820	34935787	55299	BRIX1	38	5	2240	1.5646	0.058839	1	0.975598
11	113765518	113827283	9177	HTR3B	125	14	2240	1.5638	0.058937	1	0.975598
16	56662578	56683999	4489	MT1A	32	7	2238	1.5622	0.05912	1	0.975598
14	77218235	77259363	22846	VASH1	59	12	2238	1.5622	0.05912	1	0.975598
18	48395432	48486165	4200	ME2	118	6	2240	1.5615	0.059197	1	0.975598
5	34919698	34969069	134218	DNAJC21	71	10	2238	1.5571	0.059727	1	0.975598
6	119205241	119240336	25842	ASF1A	58	7	2239	1.557	0.059733	1	0.975598
4	4851392	4875663	4487	MSX1	17	4	2240	1.5564	0.059805	1	0.975598
11	76767992	76847201	726	CAPN5	52	7	2240	1.5548	0.059992	1	0.975598
15	33593177	34168304	6263	RYR3	1462	118	2236	1.5546	0.060022	1	0.975598
12	559543	681503	283358	B4GALNT3	131	24	2236	1.5544	0.060042	1	0.975598
22	24397642	24584596	23523	CABIN1	139	9	2240	1.5519	0.060342	1	0.975598
20	50390551	50429059	57167	SALL4	137	22	2237	1.5516	0.060374	1	0.975598
7	96639702	96664143	1749	DLX5	21	4	2240	1.5512	0.060429	1	0.975598
4	148528539	148566674	55751	TMEM184C	2	1	2136	1.5506	0.060504	1	0.975598
4	148548936	148615381	90826	PRMT9	2	1	2136	1.5506	0.060504	1	0.975598
17	7283046	7308162	57048	PLSCR3	21	6	2239	1.5505	0.06051	1	0.975598
18	32810994	32848397	84307	ZNF397	45	7	2240	1.5502	0.060542	1	0.975598
8	43137585	43228328	340441	POTEA	72	5	2181	1.5492	0.060661	1	0.975598
1	202850230	202907766	59349	KLHL12	59	4	2237	1.5489	0.060706	1	0.975598
19	2311520	2338614	51690	LSM7	5	1	2240	1.5481	0.060798	1	0.975598
1	92135900	92381559	7049	TGFBR3	615	46	2239	1.5477	0.060848	1	0.975598
6	109773719	109814440	9841	ZBTB24	62	9	2222	1.5474	0.060879	1	0.975598
11	56746389	56767318	390181	OR5AK2	45	9	2240	1.5471	0.060919	1	0.975598
2	24280454	24309314	51639	SF3B6	71	6	2236	1.5461	0.06104	1	0.975598
7	27768992	27879386	8887	TAX1BP1	175	18	2234	1.5452	0.061143	1	0.975598
3	9898394	9931938	63924	CIDEC	1	1	2240	1.5444	0.06124	1	0.975598
1	154464695	154530624	126668	TDRD10	149	7	2240	1.5431	0.061408	1	0.975598
1	240245185	240648491	56776	FMN2	867	49	2240	1.5423	0.0615	1	0.975598
20	43870880	43893205	6590	SLPI	58	5	2240	1.5415	0.061592	1	0.975598
1	102258126	102472790	118427	OLFM3	408	30	2238	1.5414	0.061615	1	0.975598
11	62420289	62449241	79081	LBHD1	3	1	2240	1.5408	0.061686	1	0.975598
11	62422725	62444923	751071	METTL12	3	1	2240	1.5408	0.061686	1	0.975598
3	15481640	15573277	8292	COLQ	242	22	2239	1.5408	0.061688	1	0.975598
18	33559787	33657538	55197	RPRD1A	131	8	2240	1.5402	0.06176	1	0.975598
20	2785633	2806476	128653	C20orf141	5	1	2240	1.5398	0.061804	1	0.975598
18	31421064	31813515	8715	NOL4	477	34	2228	1.5392	0.061878	1	0.975598
15	73602200	73671605	10021	HCN4	85	10	2240	1.5381	0.062017	1	0.975598
22	39888197	39924139	54471	MIEF1	21	2	2240	1.5368	0.06217	1	0.975598
19	45899467	45924024	10849	CD3EAP	12	1	2240	1.5368	0.062175	1	0.975598
1	2507899	2532908	127281	FAM213B	52	2	2240	1.5364	0.062223	1	0.975598
3	16618299	16657006	1618	DAZL	129	9	2240	1.5355	0.062332	1	0.975598
22	24809565	24848328	135	ADORA2A	43	5	2240	1.5354	0.062339	1	0.975598
17	72848619	72879156	2232	FDXR	32	2	2240	1.5353	0.062349	1	0.975598
8	52720140	52821735	115294	PCMTD1	332	13	2235	1.5348	0.06242	1	0.975598
12	32102353	32156041	55196	KIAA1551	151	22	2240	1.5324	0.062712	1	0.975598
10	104580288	104607290	1586	CYP17A1	60	7	2231	1.5315	0.062826	1	0.975598
10	126595704	126686005	54764	ZRANB1	93	5	2240	1.5312	0.062866	1	0.975598
17	1923431	1957183	1801	DPH1	9	2	2240	1.5302	0.062978	1	0.975598
17	1935277	1956725	124641	OVCA2	9	2	2240	1.5302	0.062978	1	0.975598
9	6403151	6517054	115426	UHRF2	237	14	2239	1.5301	0.062993	1	0.975598
5	82363317	82659579	7518	XRCC4	489	19	2240	1.5299	0.063025	1	0.975598
16	20807751	20870990	81691	LOC81691	47	5	2240	1.5285	0.063192	1	0.975598
1	92673573	92721367	388649	C1orf146	38	3	2240	1.5278	0.063276	1	0.975598
7	100795790	100820862	7425	VGF	45	5	2240	1.527	0.06338	1	0.975598
16	56656534	56677898	4499	MT1M	18	3	2236	1.5269	0.063388	1	0.975598
11	83156055	85348314	1740	DLG2	4715	138	2233	1.5266	0.063434	1	0.975598
10	35917177	35940362	8325	FZD8	20	2	2240	1.5265	0.063444	1	0.975598
3	54942264	55011115	57408	LRTM1	150	14	2240	1.5261	0.063492	1	0.975598
3	145900122	145978966	57088	PLSCR4	221	15	2236	1.5256	0.063557	1	0.975598
1	104085894	104132156	280	AMY2B	7	1	2240	1.5241	0.063743	1	0.975598
6	93939738	94139302	2045	EPHA7	377	41	2234	1.5238	0.063774	1	0.975598
16	19707673	19739726	400506	KNOP1	17	1	2240	1.5236	0.063805	1	0.975598
5	162877517	162928951	3161	HMMR	88	9	2236	1.5233	0.063845	1	0.975598
11	85556144	85641064	220047	CCDC83	233	17	2237	1.5209	0.064147	1	0.975598
3	42520791	42589065	7433	VIPR1	107	17	2239	1.5202	0.064229	1	0.975598
15	53082363	53107139	101928499	LOC101928499	35	4	2240	1.5198	0.064275	1	0.975598
11	62350675	62379312	9219	MTA2	23	1	2240	1.5196	0.064308	1	0.975598
8	6825171	6847614	1667	DEFA1	13	3	2240	1.5194	0.064333	1	0.975598
10	82021576	82059721	4143	MAT1A	123	16	2236	1.5192	0.064353	1	0.975598
17	39251641	39272740	100132386	KRTAP4-9	5	1	2240	1.5182	0.064483	1	0.975598
16	8975951	9067341	7874	USP7	135	10	2240	1.5181	0.064496	1	0.975598
22	26836848	26889829	89781	HPS4	101	9	2240	1.5179	0.064524	1	0.975598
5	140583509	140606993	56123	PCDHB13	37	5	2239	1.5175	0.064575	1	0.975598
5	159604374	159675729	2172	FABP6	186	14	2240	1.5172	0.064606	1	0.975598
6	127888319	127922963	352999	C6orf58	61	5	2240	1.517	0.06463	1	0.975598
11	89923597	89966532	26973	CHORDC1	137	13	2238	1.5164	0.06471	1	0.975598
12	27165455	27193606	9412	MED21	87	15	2240	1.5157	0.064797	1	0.975598
11	62359690	62390492	256364	EML3	21	1	2240	1.5155	0.064826	1	0.975598
8	144509825	144634449	23144	ZC3H3	71	8	2240	1.5155	0.064828	1	0.975598
15	43479425	43523323	2038	EPB42	15	2	2240	1.5143	0.064979	1	0.975598
3	32557463	32622373	51143	DYNC1LI1	64	8	2240	1.5138	0.065034	1	0.975598
20	44152836	44178134	140870	WFDC6	36	3	2236	1.5132	0.06511	1	0.975598
12	10841676	10886047	8531	YBX3	94	11	2240	1.5117	0.06531	1	0.975598
19	11867815	11904893	126068	ZNF441	87	3	2232	1.5109	0.065404	1	0.975598
19	55653135	55679100	7137	TNNI3	3	1	2240	1.5108	0.065422	1	0.975598
20	44169791	44217989	90199	WFDC8	216	5	2235	1.5106	0.065441	1	0.975598
11	102803721	102836463	4322	MMP13	69	11	2239	1.5103	0.065479	1	0.975598
8	42239279	42273455	7419	VDAC3	7	1	2221	1.5099	0.065533	1	0.975598
3	17188654	17794240	9779	TBC1D5	1026	7	2211	1.5099	0.06554	1	0.975598
1	113444469	113508975	6566	SLC16A1	8	1	2240	1.5096	0.065569	1	0.975598
4	44684190	44738651	132789	GNPDA2	99	5	2238	1.509	0.065649	1	0.975598
15	50782759	50848902	373509	USP50	165	13	2240	1.5089	0.065658	1	0.975598
19	3948451	3981097	1613	DAPK3	1	1	2240	1.5085	0.06571	1	0.975598
19	3966054	3995477	1938	EEF2	1	1	2240	1.5085	0.06571	1	0.975598
17	39243233	39264375	728224	KRTAP4-8	64	1	2240	1.5083	0.065733	1	0.975598
7	148926741	148962700	7988	ZNF212	65	10	2239	1.5081	0.065762	1	0.975598
20	44131101	44154264	10816	SPINT3	40	6	2235	1.508	0.065783	1	0.975598
11	130086572	130194663	29068	ZBTB44	89	7	2229	1.5076	0.065832	1	0.975598
4	83835756	83944097	132660	LIN54	167	7	2240	1.5074	0.065852	1	0.975598
9	116628562	116828875	114991	ZNF618	308	22	2240	1.5072	0.065881	1	0.975598
1	229567044	229654088	55746	NUP133	115	2	2240	1.5061	0.066027	1	0.975598
22	39906569	39928691	468	ATF4	17	1	2240	1.506	0.066034	1	0.975598
17	39230459	39251396	100132476	KRTAP4-7	127	1	2240	1.5059	0.066047	1	0.975598
2	8986701	9153876	129642	MBOAT2	126	4	2238	1.5036	0.066338	1	0.975598
3	9824082	9858789	10093	ARPC4	53	7	2240	1.5027	0.066455	1	0.975598
19	45564758	45589688	162979	ZNF296	1	1	2240	1.5025	0.06648	1	0.975598
7	123081993	123184718	154865	IQUB	128	10	2240	1.5019	0.066557	1	0.975598
9	34448750	34530987	27019	DNAI1	114	13	2238	1.5006	0.066728	1	0.975598
1	160904810	160934589	142683	ITLN2	61	8	2239	1.5002	0.066786	1	0.975598
6	87637024	87736397	3354	HTR1E	184	16	2235	1.4999	0.06682	1	0.975598
2	192760615	193069645	23671	TMEFF2	264	26	2240	1.4997	0.066847	1	0.975598
2	20181813	20222455	4148	MATN3	87	15	2237	1.4992	0.066907	1	0.975598
17	41833489	41866368	1845	DUSP3	61	4	2240	1.4991	0.066921	1	0.975598
22	42295558	42320671	440829	SHISA8	45	2	2240	1.4987	0.066975	1	0.975598
6	31452054	31488901	4277	MICB	419	25	2238	1.4984	0.067014	1	0.975598
13	110791310	110969496	1282	COL4A1	293	33	2240	1.4982	0.067041	1	0.975598
12	125386192	125409587	7316	UBC	6	1	2240	1.4975	0.067125	1	0.975598
3	141487043	141545892	131890	GRK7	50	5	2237	1.4969	0.067214	1	0.975598
13	76113616	76190156	7347	UCHL3	199	14	2240	1.4963	0.067285	1	0.975598
10	22813766	23013503	5305	PIP4K2A	403	19	2233	1.4963	0.067292	1	0.975598
17	41847803	41872054	284067	C17orf105	49	4	2240	1.4951	0.067446	1	0.975598
8	6555878	6629024	55326	AGPAT5	106	8	2240	1.4946	0.067506	1	0.975598
17	9719152	9804269	9340	GLP2R	225	14	2240	1.4944	0.067529	1	0.975598
22	42311036	42332821	115650	TNFRSF13C	32	2	2240	1.4944	0.067536	1	0.975598
17	39295176	39316054	85289	KRTAP4-5	4	1	2240	1.4932	0.067697	1	0.975598
1	117643677	117674411	80263	TRIM45	41	6	2235	1.493	0.067723	1	0.975598
17	48448594	48484914	55379	LRRC59	58	5	2240	1.4922	0.067819	1	0.975598
13	108860763	108896603	84945	ABHD13	55	6	2240	1.491	0.067979	1	0.975598
2	232447575	232468994	165100	C2orf57	8	1	2240	1.4881	0.068358	1	0.975598
1	111049839	111071797	3744	KCNA10	28	6	2240	1.4878	0.068406	1	0.975598
15	67803522	67829641	145853	C15orf61	59	5	2240	1.4878	0.068407	1	0.975598
8	74682332	74801145	55284	UBE2W	47	1	2240	1.4873	0.068468	1	0.975598
7	106495723	106557592	5294	PIK3CG	106	16	2238	1.487	0.068503	1	0.975598
3	127281907	127319602	131601	TPRA1	5	2	2240	1.4862	0.068612	1	0.975598
12	104333980	104360993	728568	C12orf73	114	15	2240	1.4857	0.06868	1	0.975598
5	176322006	176443795	51720	UIMC1	152	10	2240	1.4829	0.069044	1	0.975598
1	77737662	78035654	26289	AK5	835	54	2237	1.4829	0.069053	1	0.975598
9	135240935	135292238	7270	TTF1	3	1	2240	1.4823	0.069127	1	0.975598
17	76409778	76583476	8632	DNAH17	337	33	2238	1.4813	0.06926	1	0.975598
6	33412356	33435321	221504	ZBTB9	31	6	2239	1.4812	0.06928	1	0.975598
8	82634688	82681750	92421	CHMP4C	76	7	2226	1.4811	0.069287	1	0.975598
6	84559370	84680146	51167	CYB5R4	30	1	2240	1.4809	0.069311	1	0.975598
8	134457091	134594697	6482	ST3GAL1	256	42	2234	1.4806	0.069354	1	0.975598
11	76803886	76824377	4975	OMP	8	2	2240	1.4801	0.069427	1	0.975598
1	63239777	63340941	84938	ATG4C	168	7	2240	1.4792	0.069539	1	0.975598
17	43321760	43349479	124783	SPATA32	31	5	2240	1.4781	0.069686	1	0.975598
19	11477881	11505018	2057	EPOR	1	1	2240	1.4781	0.06969	1	0.975598
19	11494732	11540018	57139	RGL3	1	1	2240	1.4781	0.06969	1	0.975598
19	52104756	52143727	8778	SIGLEC5	28	5	2240	1.4775	0.069767	1	0.975598
6	83767385	83891069	23033	DOPEY1	98	3	2240	1.4772	0.069805	1	0.975598
19	37397231	37498834	374900	ZNF568	353	9	2240	1.476	0.069971	1	0.975598
6	126297576	126370422	60487	TRMT11	51	2	2240	1.4758	0.069999	1	0.975598
1	167500250	167533056	8804	CREG1	110	11	2240	1.4756	0.070019	1	0.975598
15	75237443	75259775	54913	RPP25	23	3	2240	1.4755	0.070033	1	0.975598
17	7274293	7303093	8711	TNK1	30	7	2239	1.4755	0.070046	1	0.975598
10	43074532	43144016	7582	ZNF33B	128	9	2239	1.4743	0.070203	1	0.975598
3	127307200	127351279	4171	MCM2	2	1	2240	1.4732	0.070352	1	0.975598
9	98195264	98289247	5727	PTCH1	56	3	2222	1.4731	0.070363	1	0.975598
15	31210854	31293807	54893	MTMR10	173	12	2240	1.4704	0.070729	1	0.975598
1	212849759	212883327	55509	BATF3	53	10	2238	1.4701	0.070774	1	0.975598
3	9530045	9605486	375323	LHFPL4	141	11	2239	1.47	0.070779	1	0.975598
22	46963124	47088652	23151	GRAMD4	348	22	2236	1.4693	0.070873	1	0.975598
12	113726571	113782934	80024	SLC8B1	47	2	2220	1.4693	0.070882	1	0.975598
16	80627675	80848175	124359	CDYL2	445	35	2229	1.4681	0.071043	1	0.975598
1	145539209	145578526	148741	ANKRD35	33	3	2240	1.4677	0.071095	1	0.975598
15	51338798	51407473	388121	TNFAIP8L3	112	12	2240	1.4659	0.071339	1	0.975598
20	36601419	36671870	9675	TTI1	56	5	2240	1.4658	0.071347	1	0.975598
19	37628340	37673643	199704	ZNF585A	42	4	2240	1.4653	0.071414	1	0.975598
17	42913721	42937848	51751	HIGD1B	49	7	2240	1.4653	0.071415	1	0.975598
2	27488289	27515214	285126	DNAJC5G	23	3	2208	1.465	0.071454	1	0.975598
16	79617745	79644622	4094	MAF	6	2	2240	1.4636	0.071656	1	0.975598
12	10321557	10354403	120939	TMEM52B	83	13	2240	1.4635	0.07167	1	0.975598
16	20722498	20763405	55623	THUMPD1	78	5	2240	1.4633	0.071698	1	0.975598
2	24327954	24356334	375189	PFN4	83	6	2230	1.4631	0.071716	1	0.975598
11	112108876	112141583	349633	PLET1	90	3	2236	1.462	0.071873	1	0.975598
11	58336587	58399023	80829	ZFP91	64	6	2240	1.4608	0.072034	1	0.975598
1	7834413	7915241	8863	PER3	259	21	2239	1.4601	0.072127	1	0.975598
12	5143085	5165954	3741	KCNA5	47	11	2240	1.4601	0.072129	1	0.975598
2	120470782	120527323	101927764	LOC101927764	60	7	2217	1.46	0.072151	1	0.975598
13	28864483	29079265	2321	FLT1	213	21	2240	1.4594	0.072226	1	0.975598
6	84552985	84577234	134701	RIPPLY2	10	1	2240	1.4588	0.072309	1	0.975598
9	111686673	111713238	54942	FAM206A	71	10	2234	1.4577	0.072458	1	0.975598
7	100787685	100814557	1174	AP1S1	39	5	2240	1.4577	0.072463	1	0.975598
10	72228564	72338206	27143	PALD1	264	22	2240	1.4573	0.072513	1	0.975598
3	15632864	15699147	686	BTD	93	10	2240	1.4573	0.072517	1	0.975598
6	49508113	49533166	135398	C6orf141	31	6	2240	1.457	0.072561	1	0.975598
14	23430386	23461851	84962	AJUBA	1	1	2240	1.4559	0.07271	1	0.975598
18	33197400	33301798	2589	GALNT1	241	9	2239	1.4553	0.072796	1	0.975598
9	34388182	34468568	203259	FAM219A	163	19	2238	1.4551	0.072827	1	0.975598
1	94448393	94596705	24	ABCA4	346	43	2237	1.455	0.072836	1	0.975598
6	109751849	109775125	6610	SMPD2	38	6	2218	1.4548	0.072857	1	0.975598
17	40243422	40274751	79132	DHX58	21	2	2239	1.4545	0.072903	1	0.975598
6	97231998	97295353	81491	GPR63	172	14	2236	1.4533	0.073067	1	0.975598
13	46690058	46766459	3936	LCP1	144	18	2234	1.4527	0.073159	1	0.975598
5	34895365	34925780	5810	RAD1	29	4	2240	1.4524	0.073202	1	0.975598
5	137263638	137397650	51306	FAM13B	213	10	2240	1.4519	0.07326	1	0.975598
6	57041790	57097112	51715	RAB23	25	3	2240	1.4519	0.073264	1	0.975598
6	17383447	17568023	10486	CAP2	289	24	2237	1.4516	0.073305	1	0.975598
14	77833762	77867587	161394	SAMD15	67	8	2240	1.4516	0.073312	1	0.975598
16	8881670	8953194	5373	PMM2	196	18	2230	1.4515	0.073321	1	0.975598
20	2623178	2649039	10528	NOP56	115	13	2239	1.4499	0.07354	1	0.975598
16	20856219	20921561	123879	DCUN1D3	68	6	2240	1.4499	0.073543	1	0.975598
5	114536527	114609123	5229	PGGT1B	100	12	2240	1.4493	0.073622	1	0.975598
11	102631233	102661359	4319	MMP10	88	15	2240	1.4492	0.073643	1	0.975598
14	55395656	55503819	11169	WDHD1	182	12	2240	1.4482	0.073774	1	0.975598
3	9948758	9985305	84818	IL17RC	41	4	2240	1.448	0.073805	1	0.975598
14	94833084	94867029	5265	SERPINA1	122	20	2239	1.4474	0.073887	1	0.975598
6	151715897	151783316	55005	RMND1	196	15	2240	1.4465	0.074025	1	0.975598
16	20901204	20946328	57149	LYRM1	39	4	2240	1.4463	0.074045	1	0.975598
8	64071112	64135346	253943	YTHDF3	4	1	2240	1.4461	0.074071	1	0.975598
10	48403092	48426853	2658	GDF2	23	4	2239	1.4447	0.074272	1	0.975598
11	65132663	65161172	283130	SLC25A45	12	3	2236	1.4445	0.074297	1	0.975598
8	82559151	82609029	3612	IMPA1	76	8	2230	1.4445	0.074304	1	0.975598
19	45872892	45919787	10848	PPP1R13L	15	2	2240	1.444	0.074374	1	0.975598
22	39915098	39938860	91582	RPS19BP1	27	2	2240	1.4438	0.074398	1	0.975598
5	54542073	54613521	54505	DHX29	93	8	2204	1.4437	0.074414	1	0.975598
19	44546164	44582142	7766	ZNF223	54	4	2240	1.4426	0.074573	1	0.975598
2	211285973	211352347	10314	LANCL1	128	7	2240	1.4425	0.074577	1	0.975598
1	229446752	229488688	126731	CCSAP	57	4	2240	1.4423	0.074602	1	0.975598
20	406124	453187	128637	TBC1D20	19	1	2218	1.4422	0.074617	1	0.975598
10	100133322	100184978	84795	PYROXD2	176	7	2238	1.4422	0.074619	1	0.975598
1	185693683	186170085	83872	HMCN1	354	15	2232	1.4422	0.074622	1	0.975598
13	25105702	25143519	101927375	LOC101927375	83	10	2232	1.4416	0.074709	1	0.975598
9	79216292	79531136	158471	PRUNE2	583	45	2237	1.4412	0.074767	1	0.975598
3	57531882	57650704	201626	PDE12	237	17	2236	1.4407	0.074838	1	0.975598
19	2279774	2318156	645191	LINGO3	2	1	2240	1.4402	0.074903	1	0.975598
8	74192874	74215869	6129	RPL7	55	7	2240	1.4395	0.075003	1	0.975598
20	39647462	39763127	7150	TOP1	100	12	2239	1.4387	0.075124	1	0.975598
6	53649295	53799490	55227	LRRC1	341	16	2240	1.4386	0.075128	1	0.975598
4	165788156	165828676	100506013	APELA	16	3	2240	1.4381	0.075203	1	0.975598
2	162470699	162851786	57282	SLC4A10	584	12	2238	1.4374	0.075306	1	0.975598
11	62331431	62369109	64852	TUT1	22	1	2240	1.4374	0.075309	1	0.975598
1	145565257	145596546	10401	PIAS3	16	2	2240	1.4368	0.075386	1	0.975598
4	170005407	170202249	57630	SH3RF1	309	18	2238	1.4365	0.075431	1	0.975598
2	54470315	54493409	388951	TSPYL6	64	5	2235	1.4353	0.075603	1	0.975598
9	34369017	34407898	84688	C9orf24	67	12	2237	1.4348	0.075673	1	0.975598
1	7897672	7923551	10911	UTS2	83	15	2240	1.4343	0.075745	1	0.975598
22	39735954	39791593	9145	SYNGR1	56	4	2240	1.4323	0.076035	1	0.975598
3	38022217	38058676	50853	VILL	86	8	2234	1.4321	0.076059	1	0.975598
22	35786116	35830495	4174	MCM5	26	5	2240	1.4311	0.076195	1	0.975598
11	6401644	6426228	6609	SMPD1	20	2	2240	1.4299	0.076373	1	0.975598
11	6013281	6034378	120793	OR56A4	81	9	2240	1.4293	0.076462	1	0.975598
20	44024633	44049250	55861	DBNDD2	35	3	2240	1.4291	0.076486	1	0.975598
3	128188265	128222030	2624	GATA2	31	6	2238	1.4279	0.076664	1	0.975598
10	75424033	75474357	729092	AGAP5	19	3	2240	1.4278	0.076673	1	0.975598
19	52863170	52899048	400713	ZNF880	50	4	2240	1.4275	0.076714	1	0.975598
15	40814083	40867252	90416	C15orf57	138	9	2239	1.4273	0.076752	1	0.975598
16	18985256	19085264	79905	TMC7	96	5	2240	1.4272	0.076759	1	0.975598
14	75735477	75758937	2353	FOS	34	6	2240	1.4258	0.076959	1	0.975598
20	45827994	45995485	23613	ZMYND8	49	7	2240	1.425	0.077079	1	0.975598
7	143761313	143782245	392138	OR2A25	46	5	2240	1.4249	0.07709	1	0.975598
2	27467440	27511093	7781	SLC30A3	59	6	2217	1.4244	0.077162	1	0.975598
9	27099147	27240172	7010	TEK	646	57	2240	1.424	0.077217	1	0.975598
20	36922552	36975907	671	BPI	58	7	2240	1.4238	0.077253	1	0.975598
12	119606595	119642551	26353	HSPB8	39	4	2240	1.4236	0.077284	1	0.975598
7	150514336	150568379	26	AOC1	239	22	2240	1.4233	0.077329	1	0.975598
9	5774572	5843081	79956	ERMP1	114	6	2221	1.4225	0.07744	1	0.975598
3	122618040	122757452	54437	SEMA5B	191	28	2238	1.4223	0.077464	1	0.975598
9	107533283	107700527	19	ABCA1	370	48	2238	1.4221	0.077494	1	0.975598
7	50647760	50871159	2887	GRB10	578	25	2239	1.4217	0.07755	1	0.975598
6	132881461	132902498	319100	TAAR6	86	13	2238	1.421	0.077653	1	0.975598
1	15792596	15827895	51032	CELA2B	80	8	2239	1.4201	0.077786	1	0.975598
17	76173398	76213782	125061	AFMID	5	2	2230	1.4197	0.077849	1	0.975598
17	34880849	34905217	284098	PIGW	11	1	2240	1.4192	0.077919	1	0.975598
8	130750442	130809134	56169	GSDMC	100	11	2240	1.4187	0.077995	1	0.975598
1	31195315	31240683	7805	LAPTM5	29	8	2240	1.4181	0.078076	1	0.975598
17	3753609	3806337	84254	CAMKK1	2	1	2240	1.4181	0.078085	1	0.975598
1	235814331	236057008	1130	LYST	187	10	2240	1.4178	0.078123	1	0.975598
14	105049330	105081097	388021	TMEM179	32	3	2240	1.4175	0.078168	1	0.975598
14	73731858	73935288	8650	NUMB	287	12	2240	1.4173	0.078196	1	0.975598
1	104058323	104107861	55599	RNPC3	2	1	2240	1.4172	0.078214	1	0.975598
21	46815058	46943634	80781	COL18A1	148	14	2239	1.4167	0.078289	1	0.975598
17	40255129	40283382	2648	KAT2A	32	2	2239	1.4165	0.078312	1	0.975598
2	228019281	228189508	1285	COL4A3	497	42	2235	1.4165	0.078318	1	0.975598
6	97327187	97355767	29078	NDUFAF4	80	11	2240	1.4153	0.078491	1	0.975598
20	929095	992907	343637	RSPO4	49	8	2239	1.4153	0.078495	1	0.975598
3	39438204	39464033	3921	RPSA	142	5	2240	1.4149	0.078542	1	0.975598
11	73675716	73703889	7351	UCP2	59	6	2240	1.4144	0.078619	1	0.975598
7	102379399	102459672	222234	FAM185A	4	1	2240	1.4122	0.078943	1	0.975598
12	44142747	44193346	51135	IRAK4	70	5	2240	1.4114	0.079068	1	0.975598
18	33542588	33569250	83608	C18orf21	37	3	2240	1.4107	0.07917	1	0.975598
6	70915743	71022786	1297	COL9A1	290	22	2239	1.4098	0.079301	1	0.975598
1	212993483	213030991	149643	SPATA45	184	13	2239	1.4095	0.079348	1	0.975598
6	31998932	32087151	7148	TNXB	121	17	2239	1.4092	0.079382	1	0.975598
17	39211368	39232131	85294	KRTAP2-4	9	1	2240	1.4082	0.079539	1	0.975598
21	46067849	46088258	386683	KRTAP12-3	96	8	2240	1.4076	0.079625	1	0.975598
21	33673330	33775312	9875	URB1	156	5	2240	1.407	0.079712	1	0.975598
19	45532298	45584214	11129	CLASRP	17	1	2240	1.4054	0.079952	1	0.975598
10	88770046	88794487	643161	FAM25A	9	1	2240	1.4047	0.080059	1	0.975598
7	143796676	143817632	442361	OR2A2	68	4	2240	1.4043	0.08011	1	0.975598
6	99980263	100026849	892	CCNC	116	11	2239	1.4035	0.080227	1	0.975598
19	15842203	15863153	26532	OR10H3	83	9	2238	1.4034	0.080242	1	0.975598
10	3808188	3837473	1316	KLF6	44	7	2238	1.4032	0.080276	1	0.975598
17	39269343	39290419	83755	KRTAP4-12	7	1	2240	1.4031	0.080295	1	0.975598
6	90626247	91016627	60468	BACH2	330	32	2240	1.4026	0.080362	1	0.975598
4	44670433	44712944	60558	GUF1	68	5	2238	1.4026	0.08037	1	0.975598
5	44295004	44399808	2255	FGF10	143	7	2240	1.4022	0.080421	1	0.975598
5	140504800	140527704	26167	PCDHB5	32	6	2240	1.4021	0.080446	1	0.975598
20	49401467	49503714	55653	BCAS4	79	10	2240	1.402	0.080458	1	0.975598
1	233739750	233818258	3775	KCNK1	129	20	2239	1.4019	0.080476	1	0.975598
2	85611871	85651197	822	CAPG	82	10	2240	1.4017	0.080499	1	0.975598
11	63331934	63391941	11145	PLA2G16	7	1	2240	1.4016	0.08052	1	0.975598
8	104300661	104355094	8323	FZD6	163	15	2238	1.4003	0.080719	1	0.975598
2	54673454	54908583	6711	SPTBN1	548	20	2240	1.3989	0.080925	1	0.975598
7	99185702	99218456	100289187	GS1-259H13.2	18	4	2237	1.398	0.081059	1	0.975598
15	60286421	60308142	27023	FOXB1	27	6	2240	1.398	0.08106	1	0.975598
7	66137151	66286451	27342	RABGEF1	216	11	2231	1.3974	0.081144	1	0.975598
7	2384474	2430380	8662	EIF3B	42	4	2240	1.3972	0.081183	1	0.975598
3	111383523	111575294	257068	PLCXD2	480	29	2240	1.3965	0.081284	1	0.975598
10	104211149	104249546	79847	TMEM180	92	6	2240	1.3961	0.081343	1	0.975598
6	33368773	33394230	5252	PHF1	26	6	2239	1.396	0.081356	1	0.975598
11	102650641	102678966	4312	MMP1	62	15	2240	1.3953	0.081465	1	0.975598
12	88432790	88545993	80184	CEP290	57	2	2215	1.3951	0.081498	1	0.975598
11	85395264	85532197	54843	SYTL2	262	14	2231	1.3935	0.081738	1	0.975598
20	34531539	34553281	51282	SCAND1	38	5	2236	1.3934	0.08175	1	0.975598
11	98881706	100239616	53942	CNTN5	4221	163	2238	1.3933	0.081759	1	0.975598
13	36332789	36715514	9201	DCLK1	897	66	2238	1.3928	0.081844	1	0.975598
19	18407040	18444001	25804	LSM4	12	1	2240	1.3927	0.081852	1	0.975598
19	38914340	39088204	6261	RYR1	357	28	2222	1.3926	0.081877	1	0.975598
20	40020741	40257133	84181	CHD6	399	18	2227	1.3924	0.081908	1	0.975598
8	49820236	49843999	6591	SNAI2	16	4	2240	1.3918	0.081997	1	0.975598
7	26321515	26423949	29887	SNX10	218	23	2240	1.3915	0.082044	1	0.975598
7	141685676	141816547	8972	MGAM	60	8	2240	1.3908	0.082136	1	0.975598
5	68503573	68535985	92259	MRPS36	70	5	2240	1.3903	0.082226	1	0.975598
6	32086484	32108067	63943	FKBPL	18	4	2240	1.3898	0.082295	1	0.975598
8	71571600	71658177	389668	XKR9	269	9	2240	1.3897	0.082307	1	0.975598
1	39318162	39349050	26292	MYCBP	48	6	2240	1.3895	0.082341	1	0.975598
10	111614524	111693311	7511	XPNPEP1	89	8	2240	1.3884	0.082502	1	0.975598
2	153498107	153584628	55660	PRPF40A	132	9	2240	1.3877	0.082621	1	0.975598
8	92251508	92420378	115111	SLC26A7	255	17	2236	1.3869	0.082743	1	0.975598
15	43467466	43499375	23582	CCNDBP1	13	2	2240	1.3865	0.082796	1	0.975598
2	18725989	18751959	57665	RDH14	12	4	2240	1.3859	0.082892	1	0.975598
17	72260386	72321023	64446	DNAI2	81	8	2240	1.3857	0.082913	1	0.975598
21	46064130	46084576	386684	KRTAP12-4	76	7	2240	1.3857	0.082917	1	0.975598
9	127269554	127543589	2649	NR6A1	70	1	2240	1.3857	0.082925	1	0.975598
20	44034707	44064885	51604	PIGT	15	2	2240	1.3854	0.082966	1	0.975598
7	116906685	116973343	7472	WNT2	75	12	2240	1.3852	0.082999	1	0.975598
7	119903689	120400387	3751	KCND2	626	24	2236	1.3848	0.083059	1	0.975598
1	247263462	247285719	388759	C1orf229	44	7	2234	1.3845	0.083101	1	0.975598
2	201764894	201838424	4999	ORC2	72	7	2234	1.3828	0.083358	1	0.975598
20	44505125	44527245	128497	SPATA25	37	4	2240	1.3828	0.083368	1	0.975598
4	1707679	1733084	92305	TMEM129	100	9	2240	1.3817	0.083538	1	0.975598
9	135126827	135242113	23064	SETX	264	9	2240	1.3813	0.083593	1	0.975598
17	26073792	26137555	4843	NOS2	144	19	2239	1.381	0.083636	1	0.975598
13	103408460	103436168	93081	TEX30	42	6	2238	1.3802	0.083767	1	0.975598
9	89549277	89572104	2619	GAS1	33	5	2234	1.3793	0.083904	1	0.975598
4	71758043	71863891	92597	MOB1B	4	1	2221	1.3792	0.08392	1	0.975598
1	248834580	248872258	401994	OR14I1	34	1	2240	1.3788	0.083978	1	0.975598
19	52946829	53030131	147660	ZNF578	133	3	2240	1.3785	0.084024	1	0.975598
13	51917678	52037275	26512	INTS6	109	9	2235	1.3784	0.084035	1	0.975598
5	140335747	140401929	56134	PCDHAC2	69	10	2240	1.3782	0.084063	1	0.975598
22	28237657	28325255	23760	PITPNB	44	9	2237	1.3782	0.084064	1	0.975598
7	150137748	150186483	155038	GIMAP8	40	7	2239	1.3769	0.084277	1	0.975598
14	77238076	77302606	23357	ANGEL1	134	17	2235	1.3768	0.084293	1	0.975598
13	100143628	100226302	9375	TM9SF2	167	18	2237	1.3767	0.084307	1	0.975598
4	89503574	89639693	8916	HERC3	193	15	2227	1.3744	0.084662	1	0.975598
5	122100691	122180234	6643	SNX2	250	19	2226	1.3744	0.084666	1	0.975598
1	196902888	196938356	3080	CFHR2	32	4	2240	1.3742	0.084682	1	0.975598
5	140854741	140902546	56098	PCDHGC4	68	12	2238	1.3742	0.084697	1	0.975598
20	2764715	2791292	56265	CPXM1	49	8	2240	1.3737	0.084769	1	0.975598
19	45900591	45992241	2067	ERCC1	15	2	2240	1.3732	0.084846	1	0.975598
20	48542914	48580422	55905	RNF114	91	6	2237	1.3731	0.084853	1	0.975598
3	39414815	39448819	54977	SLC25A38	76	4	2240	1.3728	0.084906	1	0.975598
6	106798683	107028335	202	AIM1	859	59	2239	1.3727	0.084929	1	0.975598
5	16057474	16189897	441061	2011-03-01	126	13	2238	1.3726	0.084932	1	0.975598
1	206633586	206680223	9641	IKBKE	39	5	2238	1.3722	0.084995	1	0.975598
11	64873875	64895170	741	ZNHIT2	12	3	2231	1.3715	0.085112	1	0.975598
1	11724537	11761678	10459	MAD2L2	1	1	2240	1.3712	0.08516	1	0.975598
1	11714150	11744411	26270	FBXO6	1	1	2240	1.3712	0.08516	1	0.975598
17	652549	695571	51031	GLOD4	11	3	2240	1.3707	0.085233	1	0.975598
12	5661817	6065398	57101	ANO2	902	59	2240	1.3705	0.085271	1	0.975598
22	35992811	36029401	4151	MB	68	4	2240	1.3702	0.08531	1	0.975598
15	89168904	89208881	3669	ISG20	41	7	2237	1.3697	0.085391	1	0.975598
9	132417920	132494953	51450	PRRX2	31	3	2240	1.3693	0.085451	1	0.975598
14	101336569	101369826	388015	RTL1	1	1	2240	1.3677	0.0857	1	0.975598
7	143737495	143758430	393046	OR2A5	78	6	2240	1.3676	0.085712	1	0.975598
22	19153088	19176338	6576	SLC25A1	65	8	2237	1.3669	0.085823	1	0.975598
20	2786585	2807804	100288797	TMEM239	4	1	2240	1.3668	0.085839	1	0.975598
9	132073295	132094882	414318	C9orf106	20	2	2240	1.3667	0.085864	1	0.975598
3	9811648	9844695	10474	TADA3	52	6	2240	1.3665	0.085889	1	0.975598
13	28567411	28692904	2322	FLT3	305	13	2240	1.3659	0.085982	1	0.975598
17	53019259	53056064	1353	COX11	107	8	2239	1.3656	0.086037	1	0.975598
12	115098059	115131969	6926	TBX3	1	1	2240	1.3645	0.0862	1	0.975598
17	34890737	34956278	79893	GGNBP2	52	2	2240	1.364	0.086289	1	0.975598
11	6932233	6953225	120775	OR2D3	90	7	2238	1.3639	0.0863	1	0.975598
10	96512463	96622671	1557	CYP2C19	200	8	2240	1.3633	0.0864	1	0.975598
11	117288489	117677976	57453	DSCAML1	921	87	2231	1.3631	0.08643	1	0.975598
15	53795938	54065075	256764	WDR72	802	36	2235	1.363	0.086441	1	0.975598
5	150470267	150547443	309	ANXA6	210	33	2240	1.3624	0.086537	1	0.975598
5	176439681	176518189	23567	ZNF346	48	6	2240	1.3615	0.086675	1	0.975598
12	27114503	27177360	51768	TM7SF3	141	24	2238	1.3602	0.086881	1	0.975598
3	51885645	51907440	389123	IQCF2	61	4	2229	1.3598	0.086946	1	0.975598
17	34841599	34901305	80179	MYO19	32	3	2240	1.3597	0.086955	1	0.975598
7	31781666	32349016	5137	PDE1C	1570	92	2237	1.3594	0.087013	1	0.975598
3	125237702	125324381	114885	OSBPL11	288	15	2233	1.3588	0.087105	1	0.975598
4	88214941	88254056	345275	HSD17B13	89	12	2240	1.3578	0.087261	1	0.975598
9	136233284	136281220	169436	STKLD1	76	1	2240	1.3575	0.087307	1	0.975598
1	15807896	15861407	842	CASP9	166	8	2239	1.3572	0.087365	1	0.975598
6	109755265	109797171	64780	MICAL1	64	9	2212	1.3565	0.087468	1	0.975598
6	125273680	125423779	154214	RNF217	159	21	2238	1.3563	0.087499	1	0.975598
7	66451792	66714507	55253	TYW1	827	4	2240	1.3555	0.08763	1	0.975598
10	5444514	5511019	10276	NET1	113	5	2239	1.3552	0.087675	1	0.975598
7	128301743	128338949	346653	FAM71F2	127	8	2240	1.3551	0.087691	1	0.975598
3	50219043	50245129	2779	GNAT1	28	4	2217	1.3547	0.087758	1	0.975598
19	18689495	18713147	55049	C19orf60	22	3	2240	1.3545	0.087796	1	0.975598
2	936554	1381401	54221	SNTG2	1332	54	2238	1.354	0.087866	1	0.975598
11	71249466	71270653	3846	KRTAP5-9	67	4	2240	1.3534	0.087959	1	0.975598
2	61404590	61707868	9736	USP34	439	15	2240	1.3533	0.087972	1	0.975598
17	8261973	8290027	124751	KRBA2	33	3	2240	1.3532	0.087993	1	0.975598
4	1713217	1756905	10460	TACC3	119	9	2240	1.3531	0.088014	1	0.975598
14	103985509	104013410	115708	TRMT61A	45	5	2240	1.3529	0.088045	1	0.975598
5	140884588	141008622	1729	DIAPH1	126	13	2239	1.3522	0.088148	1	0.975598
14	53098605	53172419	30001	ERO1L	102	10	2239	1.3522	0.088161	1	0.975598
2	209214569	209369231	5746	PTH2R	291	18	2225	1.352	0.08818	1	0.975598
8	30003813	30051155	10671	DCTN6	63	6	2234	1.3519	0.088203	1	0.975598
2	122085352	122417052	23332	CLASP1	526	8	2240	1.3505	0.08843	1	0.975598
10	100206834	101005632	60495	HPSE2	1572	36	2239	1.3504	0.088437	1	0.975598
9	34541425	34600713	1271	CNTFR	120	16	2240	1.3502	0.088482	1	0.975598
9	131163854	131209630	51148	CERCAM	10	1	2240	1.3489	0.088678	1	0.975598
3	190221840	190388856	3556	IL1RAP	275	32	2240	1.3487	0.088712	1	0.975598
9	139638838	139662995	138307	LCN8	11	1	2240	1.3485	0.088743	1	0.975598
9	139644086	139668965	389812	LCN15	11	1	2240	1.3485	0.088743	1	0.975598
14	105137902	105195947	64423	INF2	9	1	2240	1.3475	0.088914	1	0.975598
2	61362221	61401964	339804	C2orf74	111	5	2240	1.3475	0.088917	1	0.975598
18	61046423	61099752	9525	VPS4B	78	6	2240	1.3467	0.089034	1	0.975598
14	94375240	94405954	90050	FAM181A	46	8	2240	1.3463	0.089103	1	0.975598
11	113270317	113356413	1813	DRD2	181	21	2239	1.3459	0.089163	1	0.975598
10	27677117	27713297	374308	PTCHD3	154	11	2238	1.3449	0.089327	1	0.975598
14	23379733	23408789	10419	PRMT5	48	2	2240	1.3447	0.089359	1	0.975598
11	2140346	2189611	3481	IGF2	15	1	2240	1.3446	0.089376	1	0.975598
11	2140342	2192439	723961	INS-IGF2	15	1	2240	1.3446	0.089376	1	0.975598
15	66984674	67084338	4091	SMAD6	135	12	2240	1.3446	0.089385	1	0.975598
6	139683392	139705787	10370	CITED2	8	2	2240	1.3439	0.089495	1	0.975598
5	115377163	115404827	644100	ARL14EPL	107	4	2237	1.3436	0.089542	1	0.975598
5	159426156	159502550	7265	TTC1	127	9	2240	1.3435	0.089557	1	0.975598
15	25913859	26120304	57194	ATP10A	349	36	2240	1.3431	0.089617	1	0.975598
6	32073045	32106017	1388	ATF6B	29	7	2240	1.3422	0.089762	1	0.975598
9	136261182	136293292	57109	REXO4	71	1	2240	1.3418	0.089828	1	0.975598
12	26478285	26996131	3709	ITPR2	1358	74	2236	1.3416	0.089865	1	0.975598
5	139483708	139509001	5813	PURA	5	1	2240	1.3413	0.089919	1	0.975598
13	21704653	21733224	10284	SAP18	70	9	2240	1.3411	0.089947	1	0.975598
1	226063982	226086846	10637	LEFTY1	77	7	2235	1.3399	0.090134	1	0.975598
11	32841309	32889669	79056	PRRG4	135	13	2239	1.3387	0.090329	1	0.975598
19	17848527	17909377	23149	FCHO1	51	6	2233	1.338	0.090445	1	0.975598
5	176297870	176336333	3101	HK3	30	5	2240	1.3376	0.090517	1	0.975598
17	48493519	48562200	80221	ACSF2	89	7	2240	1.3374	0.090545	1	0.975598
3	89146674	89541284	2042	EPHA3	547	17	2240	1.3372	0.090584	1	0.975598
14	23805520	23832380	51310	SLC22A17	17	2	2240	1.3352	0.090901	1	0.975598
15	53039160	53092209	3175	ONECUT1	49	6	2240	1.3347	0.090993	1	0.975598
19	55634161	55670752	7138	TNNT1	5	1	2240	1.333	0.091259	1	0.975598
1	20968260	20998037	1650	DDOST	84	9	2237	1.3314	0.091531	1	0.975598
10	85923511	85955050	387695	C10orf99	30	4	2240	1.331	0.091599	1	0.975598
19	19246376	19291098	100271849	MEF2B	104	7	2240	1.3302	0.091734	1	0.975598
8	41500744	41764280	286	ANK1	514	40	2237	1.3274	0.09219	1	0.975598
9	5619031	5786557	57589	RIC1	298	12	2220	1.3271	0.092231	1	0.975598
4	85494057	85582493	1040	CDS1	107	9	2240	1.3269	0.092272	1	0.975598
20	39978606	40005498	90187	EMILIN3	36	5	2240	1.3266	0.092326	1	0.975598
15	31504970	31533050	283710	LOC283710	63	10	2233	1.3263	0.092372	1	0.975598
2	219115738	219138582	151306	GPBAR1	33	4	2240	1.3263	0.092375	1	0.975598
22	30742627	30782818	550631	CCDC157	111	8	2238	1.326	0.092422	1	0.975598
20	1083872	1159017	9491	PSMF1	134	19	2238	1.3251	0.092566	1	0.975598
1	223704972	223863436	388743	CAPN8	118	12	2240	1.325	0.092593	1	0.975598
9	38396525	38434444	347252	IGFBPL1	164	20	2235	1.3249	0.092599	1	0.975598
7	156921655	157072066	9690	UBE3C	307	11	2240	1.3242	0.092726	1	0.975598
8	24141553	24222726	10863	ADAM28	211	9	2240	1.324	0.092759	1	0.975598
12	55876162	55897100	403284	OR6C68	26	3	2240	1.3237	0.092801	1	0.975598
1	241685324	241768949	8564	KMO	137	21	2240	1.3236	0.092818	1	0.975598
15	75118459	75145552	25989	ULK3	31	5	2239	1.3233	0.09286	1	0.975598
2	23598298	23941483	114818	KLHL29	827	69	2237	1.3233	0.092874	1	0.975598
4	186070815	186135182	57587	CFAP97	29	3	2240	1.323	0.092926	1	0.975598
20	54977168	55044396	57091	CASS4	68	4	2240	1.3215	0.093168	1	0.975598
17	8270834	8296565	6154	RPL26	35	4	2240	1.3214	0.093183	1	0.975598
11	62317073	62351460	1937	EEF1G	21	1	2240	1.3214	0.093187	1	0.975598
2	61394553	61425240	130872	AHSA2	47	7	2240	1.321	0.093255	1	0.975598
5	140858808	140902546	56097	PCDHGC5	63	11	2238	1.3207	0.093302	1	0.975598
16	77214821	77243543	22879	MON1B	135	11	2235	1.3203	0.093364	1	0.975598
11	56500304	56521287	283189	OR9G4	70	11	2240	1.3203	0.093364	1	0.975598
6	109677717	109713762	8763	CD164	81	6	2232	1.3169	0.093938	1	0.975598
9	139766341	139831853	7186	TRAF2	79	2	2240	1.3168	0.093946	1	0.975598
19	36495562	36533797	25999	CLIP3	9	1	2240	1.3166	0.093994	1	0.975598
5	137215125	137286156	27039	PKD2L2	84	8	2240	1.3164	0.094027	1	0.975598
17	17911334	17952483	91647	ATPAF2	36	1	2240	1.316	0.094091	1	0.975598
1	205616979	205659630	85414	SLC45A3	75	12	2240	1.3158	0.09412	1	0.975598
6	147819807	148068677	389432	SAMD5	678	42	2240	1.3154	0.09418	1	0.975598
12	12868851	12954400	81575	APOLD1	8	2	2240	1.3153	0.094201	1	0.975598
17	17932611	17981719	79018	GID4	58	2	2240	1.3151	0.09424	1	0.975598
3	46743606	46769373	29122	PRSS50	53	7	2240	1.3148	0.094283	1	0.975598
3	49967474	50124685	10180	RBM6	221	9	2240	1.3146	0.094324	1	0.975598
11	16799207	17045963	144100	PLEKHA7	586	31	2239	1.3141	0.094412	1	0.975598
20	33138346	33275089	128869	PIGU	143	7	2240	1.3137	0.094473	1	0.975598
14	105393590	105454694	113146	AHNAK2	24	1	2240	1.3137	0.094479	1	0.975598
5	77288150	77600579	8546	AP3B1	529	13	2236	1.3129	0.094601	1	0.975598
6	129887290	130041370	93663	ARHGAP18	422	39	2238	1.3124	0.094695	1	0.975598
5	112758251	112780728	83942	TSSK1B	90	10	2226	1.3119	0.094783	1	0.975598
1	229430129	229451251	10638	SPHAR	30	3	2240	1.3118	0.094787	1	0.975598
6	12002724	12222270	3096	HIVEP1	460	44	2239	1.3115	0.094849	1	0.975598
20	9508037	9829687	57144	PAK7	794	63	2238	1.3113	0.09487	1	0.975598
19	45494707	45551456	5971	RELB	10	1	2240	1.311	0.094926	1	0.975598
10	49882907	50201001	57705	WDFY4	768	49	2236	1.311	0.094934	1	0.975598
19	21790852	21849594	400682	LOC400682	120	7	2239	1.3109	0.09494	1	0.975598
4	113186782	113217059	92610	TIFA	37	1	2240	1.3106	0.094995	1	0.975598
9	27274652	27307137	54586	EQTN	86	10	2236	1.3104	0.095027	1	0.975598
22	50909985	50934866	79924	ADM2	3	1	2240	1.3103	0.095052	1	0.975598
4	110824040	110944118	1950	EGF	185	9	2238	1.3096	0.095166	1	0.975598
9	74516190	74598373	138241	C9orf85	19	1	2240	1.3091	0.095251	1	0.975598
1	205261191	205300883	81788	NUAK2	73	6	2240	1.3088	0.095301	1	0.975598
3	197667023	197692722	6165	RPL35A	40	4	2239	1.3081	0.095422	1	0.975598
4	1684527	1724421	7884	SLBP	75	8	2240	1.308	0.095429	1	0.975598
16	89252169	89277757	146429	SLC22A31	48	6	2240	1.3074	0.095531	1	0.975598
3	196759431	197036171	1739	DLG1	502	21	2240	1.3069	0.095619	1	0.975598
10	128758965	129260780	1793	DOCK1	1219	83	2239	1.3066	0.095675	1	0.975598
17	48628429	48714835	8913	CACNA1G	19	5	2240	1.3065	0.095693	1	0.975598
8	133063733	133127512	10086	HHLA1	195	28	2238	1.3064	0.095704	1	0.975598
17	21132183	21166578	256302	NATD1	4	1	2240	1.3061	0.095756	1	0.975598
3	57547090	57593215	378	ARF4	107	12	2237	1.3061	0.09576	1	0.975598
10	50713151	50742327	267004	PGBD3	51	9	2240	1.3057	0.095824	1	0.975598
17	72863451	72899737	283985	FADS6	13	1	2240	1.3049	0.095959	1	0.975598
7	64338648	64360984	441239	LOC441239	83	6	2240	1.3043	0.096073	1	0.975598
12	10135660	10163381	51266	CLEC1B	128	12	2235	1.3039	0.09614	1	0.975598
12	107158077	107293094	55188	RIC8B	165	16	2233	1.3035	0.096202	1	0.975598
9	136269459	136334525	11093	ADAMTS13	56	2	2233	1.3032	0.096245	1	0.975598
11	44107099	44276980	2132	EXT2	254	15	2239	1.3022	0.096428	1	0.975598
20	34349923	34548292	51230	PHF20	406	10	2231	1.3018	0.096489	1	0.975598
1	11741781	11790336	374946	DRAXIN	3	1	2240	1.301	0.096634	1	0.975598
7	148949262	148992085	100289678	ZNF783	87	10	2240	1.3008	0.096655	1	0.975598
3	50182562	50236508	6405	SEMA3F	61	6	2233	1.3006	0.096702	1	0.975598
7	65328257	65434545	154807	VKORC1L1	152	8	2237	1.3005	0.096723	1	0.975598
13	51473814	51554596	79621	RNASEH2B	30	5	2234	1.3002	0.096766	1	0.975598
1	247409374	247430447	317705	VN1R5	58	7	2240	1.3001	0.096775	1	0.975598
1	15843343	15908228	23341	DNAJC16	144	7	2238	1.2999	0.096815	1	0.975598
17	48440581	48468820	146956	EME1	49	5	2235	1.2988	0.096999	1	0.975598
7	30624181	30683649	2617	GARS	94	8	2240	1.2983	0.097101	1	0.975598
4	8261487	8318838	94031	HTRA3	63	8	2240	1.298	0.097152	1	0.975598
5	64803593	64868995	64105	CENPK	182	9	2239	1.2976	0.097209	1	0.975598
21	36150098	36431595	861	RUNX1	164	30	2238	1.2975	0.097227	1	0.975598
5	140519839	140542868	56130	PCDHB6	48	5	2238	1.2974	0.09724	1	0.975598
11	47250853	47280457	53	ACP2	71	7	2239	1.2965	0.097396	1	0.975598
2	24704919	25003571	8648	NCOA1	451	19	2237	1.2964	0.097423	1	0.975598
16	19717778	19879087	124152	IQCK	83	2	2240	1.296	0.097485	1	0.975598
22	37451476	37509693	164656	TMPRSS6	52	5	2237	1.2954	0.097584	1	0.975598
8	110576405	110714020	55638	SYBU	251	19	2238	1.2944	0.097765	1	0.975598
13	98076475	98130252	5911	RAP2A	46	5	2237	1.2942	0.0978	1	0.975598
10	99516508	99541756	6425	SFRP5	29	2	2240	1.2941	0.097818	1	0.975598
12	106741436	106913976	55703	POLR3B	323	14	2238	1.294	0.097833	1	0.975598
11	129675732	129739898	120224	TMEM45B	113	11	2240	1.2938	0.097862	1	0.975598
11	59470389	59491318	390201	OR10V1	49	4	2198	1.2931	0.097984	1	0.975598
7	150877960	150902611	392843	IQCA1L	10	3	2240	1.2929	0.098014	1	0.975598
1	202837410	202868385	5877	RABIF	19	2	2240	1.2927	0.09806	1	0.975598
7	100321249	100405419	7455	ZAN	1	1	2240	1.2925	0.0981	1	0.975598
10	99486878	99530664	118813	ZFYVE27	75	5	2240	1.2924	0.09811	1	0.975598
7	128492857	128515903	9296	ATP6V1F	6	1	2240	1.292	0.09817	1	0.975598
7	128496464	128522101	100130705	LOC100130705	6	1	2240	1.292	0.09817	1	0.975598
19	53751545	53772855	317701	VN1R2	71	7	2240	1.2913	0.098299	1	0.975598
4	88333728	88390606	53343	NUDT9	120	12	2240	1.2911	0.098329	1	0.975598
5	159764761	159807657	114898	C1QTNF2	78	10	2238	1.2909	0.098364	1	0.975598
15	29550353	29572020	56160	NDNL2	16	2	2240	1.2909	0.098377	1	0.975598
14	63769549	63795593	122876	GPHB5	61	8	2237	1.2901	0.098501	1	0.975598
18	19099242	19190697	114799	ESCO1	67	5	2240	1.2896	0.098594	1	0.975598
20	55089785	55111208	200232	FAM209A	1	1	2240	1.2894	0.09863	1	0.975598
1	229396809	229451641	5867	RAB4A	68	5	2240	1.2892	0.098657	1	0.975598
6	34714871	34751634	6631	SNRPC	126	7	2239	1.2884	0.098809	1	0.975598
17	6889384	6924055	239	ALOX12	24	2	2240	1.2883	0.098816	1	0.975598
14	76608255	76681239	55668	GPATCH2L	192	12	2238	1.2881	0.098848	1	0.975598
4	1273642	1343925	10296	MAEA	310	12	2240	1.2877	0.098928	1	0.975598
3	111441327	111705364	90102	PHLDB2	817	41	2240	1.2876	0.09894	1	0.975598
10	14851251	14889983	441549	CDNF	10	1	2219	1.2875	0.098967	1	0.975598
19	39913847	39936660	6217	RPS16	6	1	2240	1.287	0.099049	1	0.975598
19	395443	419170	126567	C2CD4C	4	1	2105	1.2866	0.099115	1	0.975598
13	26818262	26989375	1024	CDK8	207	8	2231	1.286	0.09922	1	0.975598
9	135896062	135943890	9328	GTF3C5	42	4	2240	1.2858	0.099254	1	0.975598
9	34511040	34533037	375704	ENHO	21	5	2240	1.2856	0.099293	1	0.975598
17	8013908	8037410	84667	HES7	6	2	2240	1.2855	0.099312	1	0.975598
17	43214684	43239468	10614	HEXIM1	11	2	2240	1.2854	0.099326	1	0.975598
11	65144041	65190996	83786	FRMD8	18	3	2239	1.2849	0.099417	1	0.975598
15	42695016	42793390	64397	ZNF106	105	8	2240	1.2844	0.099499	1	0.975598
20	33282147	33311240	58476	TP53INP2	40	4	2240	1.2844	0.099503	1	0.975598
9	77551499	77577802	55071	C9orf40	25	4	2240	1.2841	0.099548	1	0.975598
20	1151213	1176077	55321	TMEM74B	4	2	2240	1.2835	0.099658	1	0.975598
2	24262584	24296551	2281	FKBP1B	73	8	2237	1.2835	0.099664	1	0.975598
22	26815280	26850978	57168	ASPHD2	58	9	2240	1.2829	0.099772	1	0.975598
9	38382661	38408662	219	ALDH1B1	62	16	2232	1.2824	0.099855	1	0.975598
1	156364048	156436441	10485	C1orf61	24	5	2240	1.2819	0.09994	1	0.975598
5	159492889	159556452	114825	PWWP2A	68	6	2240	1.2815	0.10001	1	0.975598
6	17092489	17141603	401236	STMND1	77	7	2239	1.2813	0.10004	1	0.975598
1	173142870	173186471	7292	TNFSF4	69	7	2240	1.2812	0.10007	1	0.975598
2	61695069	61775440	7514	XPO1	94	5	2240	1.2809	0.10011	1	0.975598
8	54128276	54174257	4986	OPRK1	194	15	2240	1.2808	0.10012	1	0.975598
11	76082307	76135663	100506127	LOC100506127	65	11	2240	1.2807	0.10016	1	0.975598
14	50768256	50812359	27109	ATP5S	105	4	2240	1.2788	0.10048	1	0.975598
11	111289223	111337330	644277	LOC644277	113	8	2240	1.2787	0.10051	1	0.975598
5	6589352	6643473	54888	NSUN2	220	19	2237	1.2781	0.1006	1	0.975598
20	44507111	44529926	140825	NEURL2	33	3	2240	1.2776	0.10069	1	0.975598
1	6297406	6331035	387509	GPR153	13	1	2240	1.2776	0.10069	1	0.975598
1	85381266	85472796	255231	MCOLN2	235	13	2240	1.2776	0.1007	1	0.975598
16	12654049	12678144	101929304	LOC101929304	309	12	2239	1.2776	0.1007	1	0.975598
14	102596189	102700010	91833	WDR20	133	10	2231	1.2773	0.10076	1	0.975598
17	75267492	75506678	10801	2009-09-01	272	23	2240	1.2769	0.10081	1	0.975598
1	212955170	213000167	128387	TATDN3	194	11	2240	1.2768	0.10083	1	0.975598
9	74467368	74536148	51104	ABHD17B	25	1	2240	1.2767	0.10085	1	0.975598
11	47259851	47300584	10062	NR1H3	81	8	2239	1.2765	0.10088	1	0.975598
11	63998413	64021607	2286	FKBP2	31	4	2240	1.2761	0.10096	1	0.975598
12	74921551	74945232	552889	ATXN7L3B	92	10	2240	1.2756	0.10104	1	0.975598
3	51897737	51919600	389124	IQCF5	43	5	2234	1.2752	0.10112	1	0.975598
13	28526205	28553505	1045	CDX2	39	5	2240	1.2743	0.10127	1	0.975598
1	77323126	77543223	81849	ST6GALNAC5	322	19	2240	1.2741	0.10131	1	0.975598
9	100873257	100964956	7464	CORO2A	147	20	2240	1.2725	0.1016	1	0.975598
22	29866181	29897279	4744	NEFH	18	3	2240	1.2717	0.10174	1	0.975598
9	14724664	14920993	158326	FREM1	526	53	2237	1.2717	0.10175	1	0.975598
17	34077890	34102098	146853	C17orf50	29	1	2215	1.2714	0.10179	1	0.975598
10	104393326	104428076	81603	TRIM8	59	9	2239	1.2713	0.10181	1	0.975598
22	50873429	50923467	6305	SBF1	6	1	2240	1.2704	0.10197	1	0.975598
11	72455774	72514750	10809	STARD10	74	7	2240	1.2701	0.10202	1	0.975598
20	44509591	44537459	5476	CTSA	33	4	2240	1.2689	0.10224	1	0.975598
8	73439626	73860584	9312	KCNB2	1025	56	2238	1.2688	0.10226	1	0.975598
21	37822919	37958867	23562	CLDN14	266	14	2239	1.2687	0.10228	1	0.975598
8	12569406	12622992	91694	LONRF1	74	5	2240	1.2677	0.10245	1	0.975598
11	125606180	125629743	160065	PATE1	109	12	2240	1.2673	0.10252	1	0.975598
1	212527816	212598267	55248	TMEM206	124	14	2240	1.2673	0.10253	1	0.975598
1	20949948	20988004	65018	PINK1	122	11	2236	1.2667	0.10263	1	0.975598
9	88892648	88979402	79670	ZCCHC6	107	6	2240	1.2664	0.10269	1	0.975598
11	32398789	32467104	7490	WT1	259	15	2237	1.266	0.10276	1	0.975598
12	54614730	54683915	23468	CBX5	2	1	2240	1.266	0.10276	1	0.975598
12	117288225	117329232	8739	HRK	44	7	2240	1.2658	0.10279	1	0.975598
11	125636025	125658714	399967	PATE2	75	10	2240	1.2657	0.1028	1	0.975598
8	39761328	39796309	3620	IDO1	55	8	2240	1.2655	0.10284	1	0.975598
17	34061530	34089897	246176	GAS2L2	18	1	2215	1.2655	0.10284	1	0.975598
7	99603204	99652803	7586	ZKSCAN1	61	9	2240	1.2651	0.10293	1	0.975598
5	148351713	148452737	79628	SH3TC2	194	12	2240	1.2646	0.103	1	0.975598
1	38263473	38285126	127687	C1orf122	12	2	2240	1.2642	0.10309	1	0.975598
12	120769133	120816983	4440	MSI1	74	7	2240	1.2638	0.10315	1	0.975598
4	38958052	39044041	80008	TMEM156	154	16	2239	1.2636	0.10319	1	0.975598
10	50107528	50157980	474354	LRRC18	135	16	2240	1.2635	0.10321	1	0.975598
20	34193776	34218967	6676	SPAG4	39	5	2235	1.2634	0.10322	1	0.975598
7	142739438	142760379	346517	OR6V1	34	3	2240	1.2629	0.10331	1	0.975598
17	62386775	62414856	5175	PECAM1	27	5	2240	1.2626	0.10336	1	0.975598
1	209592168	209615894	642587	MIR205HG	12	2	2240	1.2616	0.10355	1	0.975598
1	50503686	50679442	1996	ELAVL4	108	11	2240	1.2611	0.10364	1	0.975598
7	149159884	149204928	155061	ZNF746	27	3	2240	1.2608	0.1037	1	0.975598
1	52244864	52354609	4898	NRD1	27	4	2240	1.2606	0.10374	1	0.975598
5	131518299	131573556	8974	P4HA2	78	8	2240	1.2602	0.1038	1	0.975598
3	9781628	9839468	4968	OGG1	52	6	2240	1.2601	0.10382	1	0.975598
12	85243267	85316608	55117	SLC6A15	59	5	2240	1.2594	0.10394	1	0.975598
9	84593687	84620171	389763	SPATA31D1	7	1	2240	1.2594	0.10394	1	0.975598
7	65415671	65457301	2990	GUSB	66	6	2238	1.259	0.10401	1	0.975598
13	58194238	58313445	27253	PCDH17	189	23	2240	1.2585	0.1041	1	0.975598
14	63661080	63770230	57381	RHOJ	232	20	2236	1.2577	0.10424	1	0.975598
20	36651864	36766182	58490	RPRD1B	95	8	2240	1.2575	0.10429	1	0.975598
11	5312244	5333176	79339	OR51B4	63	11	2239	1.2568	0.10441	1	0.975598
3	183343398	183412307	54800	KLHL24	204	2	2240	1.2567	0.10444	1	0.975598
14	23359854	23398396	55147	RBM23	44	2	2240	1.2557	0.10462	1	0.975598
14	23405437	23436352	54930	HAUS4	25	2	2240	1.2552	0.10471	1	0.975598
7	105162532	105218131	60561	RINT1	70	1	2240	1.2536	0.10498	1	0.975598
5	147705122	147729412	643394	SPINK9	44	2	2240	1.2536	0.105	1	0.975598
1	54349860	54386763	1733	DIO1	111	10	2240	1.2534	0.10502	1	0.975598
17	3333305	3427146	84690	SPATA22	184	9	2238	1.2533	0.10505	1	0.975598
17	40264756	40285371	94086	HSPB9	21	1	2240	1.2533	0.10506	1	0.975598
12	122054455	122089946	84876	ORAI1	37	4	2240	1.2531	0.10509	1	0.975598
11	58380146	58403206	1270	CNTF	29	4	2240	1.2521	0.10527	1	0.975598
14	36757764	36799882	51562	MBIP	39	1	2240	1.2519	0.10531	1	0.975598
17	48531853	48557242	1101	CHAD	36	4	2240	1.2511	0.10544	1	0.975598
4	78624541	78750764	246175	CNOT6L	136	9	2240	1.251	0.10547	1	0.975598
11	64610206	64657181	10938	EHD1	46	3	2240	1.2508	0.1055	1	0.975598
17	3326164	3347135	8388	OR1E2	39	4	2232	1.2507	0.10553	1	0.975598
9	102851467	103073908	27130	INVS	373	10	2233	1.2501	0.10562	1	0.975598
1	147109168	147152634	51205	ACP6	102	12	2240	1.2501	0.10564	1	0.975598
6	132863832	132884860	83551	TAAR8	67	10	2238	1.2498	0.10569	1	0.975598
9	127694887	127915838	286205	SCAI	283	11	2240	1.2496	0.10573	1	0.975598
14	105381153	105409573	122618	PLD4	24	1	2240	1.2493	0.10578	1	0.975598
12	22591511	22707452	9847	C2CD5	123	1	2240	1.2488	0.10587	1	0.975598
2	228179867	228232552	56947	MFF	147	12	2237	1.2487	0.10589	1	0.975598
17	3171184	3192268	4995	OR3A2	68	3	2240	1.2476	0.10608	1	0.975598
2	46798413	46854251	5281	PIGF	105	12	2236	1.2451	0.10654	1	0.975598
11	19128681	19207967	54503	ZDHHC13	138	12	2234	1.2447	0.10662	1	0.975598
18	28560052	28632781	1825	DSC3	127	11	2240	1.2445	0.10666	1	0.975598
8	125453048	125475267	55039	TRMT12	26	3	2240	1.2445	0.10666	1	0.975598
11	67796462	67828366	10312	TCIRG1	5	1	2240	1.244	0.10675	1	0.975598
8	133123105	133503004	3786	KCNQ3	921	63	2238	1.2438	0.10678	1	0.975598
2	70132173	70180077	4084	MXD1	68	4	2240	1.2436	0.10683	1	0.975598
12	93792088	93846026	7334	UBE2N	34	6	2237	1.2434	0.10686	1	0.975598
19	53442632	53476164	125893	ZNF816	44	5	2240	1.2422	0.10708	1	0.975598
19	57731750	57756916	6795	AURKC	68	8	2240	1.2412	0.10726	1	0.975598
22	36873233	36913148	80020	FOXRED2	58	7	2240	1.2408	0.10734	1	0.975598
10	51937000	52018370	56624	ASAH2	70	7	2240	1.2402	0.10745	1	0.975598
9	129079123	129279320	89853	MVB12B	431	26	2240	1.238	0.10786	1	0.975598
4	83811837	83851284	79725	THAP9	53	5	2240	1.2379	0.10787	1	0.975598
1	24470647	24523765	163702	IFNLR1	71	9	2238	1.2371	0.10802	1	0.975598
5	140040381	140063171	373863	DND1	28	3	2237	1.2369	0.10807	1	0.975598
1	11697924	11724888	26232	FBXO2	2	1	2240	1.2368	0.10808	1	0.975598
9	34600482	34622110	138716	RPP25L	26	5	2240	1.2368	0.10808	1	0.975598
20	34226847	34262878	10137	RBM12	73	6	2226	1.2357	0.10829	1	0.975598
1	66989066	67220768	84251	SGIP1	722	23	2240	1.2356	0.1083	1	0.975598
15	55893738	56045847	283659	PRTG	314	19	2238	1.2345	0.10851	1	0.975598
3	32013266	32043228	344787	ZNF860	98	8	2236	1.2336	0.10867	1	0.975598
5	76135826	76227056	170591	S100Z	4	1	2240	1.2326	0.10885	1	0.975598
3	197677071	197780591	89782	LMLN	63	5	2240	1.2325	0.10888	1	0.975598
12	44111828	44162620	83448	PUS7L	84	4	2240	1.2323	0.10893	1	0.975598
14	74343318	74408991	57862	ZNF410	224	14	2240	1.2317	0.10902	1	0.975598
7	140764032	141190180	100507421	TMEM178B	672	53	2236	1.2316	0.10905	1	0.975598
19	39926186	39977310	6829	SUPT5H	41	1	2240	1.2315	0.10908	1	0.975598
6	44256463	44291094	57505	AARS2	69	8	2237	1.2315	0.10908	1	0.975598
3	123203363	123313924	201562	HACD2	232	16	2221	1.2301	0.10934	1	0.975598
10	81882258	81914784	219348	PLAC9	79	12	2240	1.2299	0.10936	1	0.975598
17	8118139	8161413	80169	CTC1	56	7	2232	1.2296	0.10942	1	0.975598
14	23815609	23844842	10278	EFS	40	5	2238	1.2285	0.10962	1	0.975598
17	62214795	62350653	55852	TEX2	207	11	2234	1.2282	0.10969	1	0.975598
18	59465300	59571634	220441	RNF152	296	21	2238	1.2279	0.10974	1	0.975598
22	30764801	30793302	200312	RNF215	68	8	2238	1.2273	0.10986	1	0.975598
17	61544422	61585741	1636	ACE	35	2	2240	1.2272	0.10987	1	0.975598
1	64659135	64742969	148581	UBE2U	200	17	2238	1.2268	0.10995	1	0.975598
19	35238979	35274134	148103	ZNF599	44	7	2240	1.2265	0.11	1	0.975598
6	132849427	132870475	134860	TAAR9	56	9	2237	1.2264	0.11002	1	0.975598
4	71560647	71684336	22902	RUFY3	135	5	2228	1.2259	0.11012	1	0.975598
7	66083868	66123964	154881	KCTD7	109	10	2234	1.2246	0.11036	1	0.975598
22	47070307	47144152	64781	CERK	78	12	2237	1.224	0.11048	1	0.975598
2	61098709	61181410	5966	REL	84	10	2238	1.2237	0.11053	1	0.975598
11	35674353	35840930	54765	TRIM44	94	8	2240	1.2237	0.11054	1	0.975598
18	61606588	61637646	284293	HMSD	74	5	2240	1.2236	0.11055	1	0.975598
16	48562637	48654125	9683	N4BP1	126	2	2240	1.2233	0.1106	1	0.975598
1	247910764	247931708	26188	OR1C1	19	2	2217	1.2233	0.1106	1	0.975598
1	226726501	226806915	375057	C1orf95	153	21	2240	1.2231	0.11065	1	0.975598
1	39947318	40005541	353500	BMP8A	92	11	2240	1.223	0.11066	1	0.975598
14	100475719	100620573	51466	EVL	280	20	2239	1.2224	0.11078	1	0.975598
22	26869850	26897904	402055	SRRD	54	7	2240	1.2216	0.11094	1	0.975598
6	80806344	81065987	594	BCKDHB	684	19	2237	1.2215	0.11095	1	0.975598
19	19246376	19313400	4207	MEF2BNB-MEF2B	124	7	2240	1.2215	0.11095	1	0.975598
1	111718591	111757160	79961	DENND2D	27	8	2240	1.2215	0.11095	1	0.975598
1	152946564	152968290	6698	SPRR1A	56	2	2240	1.2213	0.11099	1	0.975598
5	123962606	124094517	57507	ZNF608	184	25	2238	1.2212	0.111	1	0.975598
7	100308423	100331323	2056	EPO	5	1	2240	1.2208	0.11108	1	0.975598
19	57692868	57744214	9422	ZNF264	39	5	2240	1.2205	0.11114	1	0.975598
17	67134148	67250956	10349	ABCA10	186	9	2240	1.2192	0.11138	1	0.975598
10	5530658	5551533	51806	CALML5	18	3	2240	1.2184	0.11153	1	0.975598
7	150487854	150512208	55365	TMEM176A	75	13	2240	1.218	0.11161	1	0.975598
20	37424348	37561667	26051	PPP1R16B	222	26	2236	1.2175	0.1117	1	0.975598
19	44566297	44601623	342909	ZNF284	55	5	2240	1.2172	0.11176	1	0.975598
1	116644376	116687861	126868	MAB21L3	79	9	2230	1.2172	0.11177	1	0.975598
14	22092066	22112998	26534	OR10G2	74	9	2240	1.2166	0.11188	1	0.975598
10	20095118	20585199	84898	PLXDC2	1730	80	2238	1.2166	0.11188	1	0.975598
10	99463465	99487909	83742	MARVELD1	13	2	2240	1.2162	0.11195	1	0.975598
1	231366919	231423719	8443	GNPAT	60	2	2238	1.216	0.112	1	0.975598
10	102285641	102323681	55662	HIF1AN	73	1	2240	1.2157	0.11205	1	0.975598
4	87505468	87746332	5783	PTPN13	523	9	2239	1.2149	0.1122	1	0.975598
2	152256397	152343860	55183	RIF1	122	11	2238	1.2145	0.11227	1	0.975598
5	65882176	66475426	375449	MAST4	986	55	2234	1.2144	0.1123	1	0.975598
3	107869659	107951417	55081	IFT57	361	6	2240	1.2143	0.11233	1	0.975598
13	114100134	114155024	55208	DCUN1D2	99	8	2237	1.2141	0.11236	1	0.975598
2	64671327	64698517	29094	LGALSL	22	5	2240	1.214	0.11237	1	0.975598
2	10252695	10281546	6241	RRM2	18	2	2240	1.2138	0.11241	1	0.975598
13	98784893	99112023	10160	FARP1	470	59	2236	1.2137	0.11244	1	0.975598
3	108005353	108107132	11148	HHLA2	297	18	2240	1.2136	0.11245	1	0.975598
1	117592910	117655492	8458	TTF2	95	10	2239	1.2134	0.11249	1	0.975598
17	72566111	72598370	100131439	CD300LD	82	7	2240	1.213	0.11256	1	0.975598
1	37251128	37509844	2899	GRIK3	208	18	2240	1.2125	0.11267	1	0.975598
12	121827886	121872155	80196	RNF34	91	4	2230	1.2117	0.11281	1	0.975598
17	39712093	39738310	3857	KRT9	37	3	2239	1.2116	0.11284	1	0.975598
3	126103751	126165399	348807	CCDC37	83	10	2240	1.2115	0.11286	1	0.975598
17	34073316	34132711	79148	MMP28	44	1	2215	1.2112	0.11291	1	0.975598
7	141428121	141460288	6742	SSBP1	37	1	2240	1.2111	0.11293	1	0.975598
11	11974543	12041373	27122	DKK3	137	28	2238	1.2104	0.11307	1	0.975598
1	152964223	152986332	6707	SPRR3	133	2	2240	1.2102	0.1131	1	0.975598
10	18419373	18840688	783	CACNB2	1302	89	2237	1.2101	0.11312	1	0.975598
8	94919083	94948296	54704	PDP1	44	3	2240	1.2101	0.11312	1	0.975598
9	94474878	94722444	4920	ROR2	742	45	2237	1.2099	0.11316	1	0.975598
16	56632478	56653409	4502	MT2A	6	2	2240	1.2097	0.1132	1	0.975598
20	34246610	34297287	9054	NFS1	103	8	2231	1.2092	0.11329	1	0.975598
19	3740771	3771673	9546	APBA3	7	2	2240	1.2086	0.11342	1	0.975598
19	3698335	3760811	27134	TJP3	7	2	2240	1.2086	0.11342	1	0.975598
1	101445179	101501365	51611	DPH5	50	4	2240	1.2084	0.11345	1	0.975598
11	58159938	58180882	441608	OR5B3	99	4	2237	1.208	0.11351	1	0.975598
3	149672691	149698741	5217	PFN2	46	9	2240	1.207	0.11372	1	0.975598
12	106966685	107166582	5992	RFX4	323	16	2236	1.2069	0.11374	1	0.975598
8	126026502	126114061	9897	KIAA0196	259	8	2229	1.2062	0.11387	1	0.975598
4	142939181	143777604	8821	INPP4B	1805	62	2237	1.2061	0.11388	1	0.975598
12	55810038	55830976	390326	OR6C76	37	5	2240	1.2061	0.11388	1	0.975598
6	90132897	90353553	22881	ANKRD6	395	28	2232	1.2059	0.11394	1	0.975598
2	113806215	113832321	26525	IL36RN	135	10	2236	1.2055	0.11401	1	0.975598
16	1816713	1842582	90864	SPSB3	10	2	2240	1.2047	0.11415	1	0.975598
13	103328097	103356871	196541	METTL21C	56	8	2240	1.2047	0.11417	1	0.975598
1	162333515	162357017	284680	C1orf111	47	12	2240	1.2041	0.11428	1	0.975598
10	24862538	25022597	57584	ARHGAP21	132	9	2240	1.2035	0.11439	1	0.975598
2	54942149	55209157	400954	EML6	748	61	2238	1.2026	0.11457	1	0.975598
11	77361047	77541915	51773	RSF1	295	8	2240	1.202	0.11468	1	0.975598
10	115793806	115816667	153	ADRB1	44	2	2240	1.2018	0.11472	1	0.975598
14	35581527	35753284	9692	KIAA0391	480	26	2232	1.2014	0.1148	1	0.975598
3	11587543	11772220	9686	VGLL4	496	39	2239	1.201	0.11489	1	0.975598
19	18664576	18698270	7311	UBA52	42	2	2240	1.2009	0.1149	1	0.975598
11	70039269	70063508	8772	FADD	32	6	2240	1.2003	0.11501	1	0.975598
3	50232692	50268406	10991	SLC38A3	20	3	2229	1.1999	0.1151	1	0.975598
11	69914408	70045651	55107	ANO1	277	28	2240	1.1995	0.11517	1	0.975598
16	11762939	11846707	51061	TXNDC11	165	10	2240	1.1994	0.11518	1	0.975598
20	23846572	23870380	1473	CST5	34	5	2240	1.199	0.11525	1	0.975598
1	248514883	248535929	127074	OR2T4	42	1	2240	1.1983	0.11539	1	0.975598
3	24148644	24546772	7068	THRB	597	66	2238	1.198	0.11545	1	0.975598
6	24485197	24547435	7915	ALDH5A1	271	24	2233	1.1975	0.11556	1	0.975598
5	19463140	20585972	1016	CDH18	1682	56	2240	1.197	0.11565	1	0.975598
19	55095041	55123846	11024	LILRA1	10	2	2235	1.1969	0.11568	1	0.975598
19	52762824	52805979	90321	ZNF766	80	10	2240	1.1965	0.11575	1	0.975598
14	20601895	20622821	390437	OR4N5	42	7	2239	1.1963	0.11579	1	0.975598
13	114135308	114214544	55002	TMCO3	368	9	2238	1.1961	0.11583	1	0.975598
19	19277713	19313400	729991	MEF2BNB	71	4	2240	1.1961	0.11584	1	0.975598
2	201744050	201778655	60491	NIF3L1	31	5	2235	1.1949	0.11605	1	0.975598
14	96819789	96863627	51527	GSKIP	10	3	2240	1.1946	0.11613	1	0.975598
13	88313931	88341871	26050	SLITRK5	46	7	2237	1.1942	0.1162	1	0.975598
5	81559139	81584235	6228	RPS23	43	7	2238	1.194	0.11625	1	0.975598
5	96486571	96529005	55781	RIOK2	79	11	2234	1.1937	0.1163	1	0.975598
1	109646585	109759403	57535	KIAA1324	190	17	2240	1.1933	0.11637	1	0.975598
11	64001951	64024413	26472	PPP1R14B	31	5	2240	1.1929	0.11646	1	0.975598
8	28615175	28757698	55756	INTS9	183	13	2240	1.1915	0.11673	1	0.975598
17	42020101	42091837	5697	PYY	72	7	2237	1.191	0.11682	1	0.975598
5	57867950	58165221	115827	RAB3C	697	48	2239	1.1909	0.11684	1	0.975598
12	53891640	54030200	11016	ATF7	196	14	2236	1.1909	0.11685	1	0.975598
3	49936302	49977445	84315	MON1A	37	4	2240	1.1908	0.11686	1	0.975598
7	105878731	105936373	10135	NAMPT	99	9	2232	1.1905	0.11692	1	0.975598
5	86554070	86697743	5921	RASA1	88	8	2175	1.1901	0.117	1	0.975598
9	98627900	98741122	375748	ERCC6L2	241	17	2240	1.1895	0.11712	1	0.975598
8	65482795	65506191	27319	BHLHE22	23	5	2240	1.1893	0.11716	1	0.975598
7	144084333	144117320	135935	NOBOX	79	7	2240	1.1893	0.11716	1	0.975598
11	66732754	66754479	254439	C11orf86	5	2	2240	1.1885	0.11733	1	0.975598
1	113251619	113279857	284467	FAM19A3	3	1	2240	1.1877	0.11747	1	0.975598
19	35624154	35655205	53822	FXYD7	3	1	2240	1.1875	0.11751	1	0.975598
7	100996101	101212304	136227	COL26A1	743	43	2240	1.1869	0.11763	1	0.975598
16	50717507	50776990	64127	NOD2	73	6	2240	1.1865	0.1177	1	0.975598
6	160532821	160590147	6580	SLC22A1	89	17	2239	1.1862	0.11777	1	0.975598
18	77652420	77721664	80148	PQLC1	23	3	2240	1.1859	0.11783	1	0.975598
4	76771025	76833681	5470	PPEF2	105	10	2234	1.1858	0.11786	1	0.975598
1	19619202	19648640	8574	AKR7A2	58	10	2240	1.1857	0.11788	1	0.975598
20	55033641	55103942	51507	RTFDC1	112	5	2240	1.1852	0.11796	1	0.975598
16	3533484	3555758	646174	C16orf90	18	2	2240	1.1852	0.11797	1	0.975598
11	68737490	68758455	116512	MRGPRD	35	5	2240	1.1851	0.11799	1	0.975598
16	55503081	55550586	4313	MMP2	114	12	2233	1.1842	0.11817	1	0.975598
17	2215972	2250678	55720	TSR1	10	3	2240	1.1841	0.11818	1	0.975598
11	70106806	70240607	8500	PPFIA1	226	5	2240	1.1839	0.11822	1	0.975598
5	76104833	76141140	2150	F2RL1	37	2	2240	1.1836	0.11829	1	0.975598
5	169522917	169546729	2299	FOXI1	106	14	2235	1.1833	0.11835	1	0.975598
12	3176521	3405730	10867	TSPAN9	548	47	2240	1.1832	0.11836	1	0.975598
1	24959594	25009772	10250	SRRM1	1	1	2240	1.183	0.1184	1	0.975598
1	84533745	84714181	5567	PRKACB	173	11	2239	1.183	0.11841	1	0.975598
8	124770679	124837692	157769	FAM91A1	17	2	2240	1.1818	0.11864	1	0.975598
14	51945819	52207445	122786	FRMD6	606	57	2238	1.1814	0.11871	1	0.975598
13	114066260	114117839	113622	ADPRHL1	36	6	2238	1.1814	0.11872	1	0.975598
18	24024874	24247365	284252	KCTD1	341	38	2238	1.1814	0.11872	1	0.975598
11	125648006	125671495	100169851	PATE3	72	7	2240	1.1814	0.11872	1	0.975598
14	103790339	103821362	1983	EIF5	43	5	2240	1.1804	0.11891	1	0.975598
20	35224137	35250960	55969	C20orf24	4	1	2240	1.1803	0.11894	1	0.975598
19	39961052	39991528	92609	TIMM50	6	1	2240	1.1803	0.11894	1	0.975598
6	32125983	32155888	10554	AGPAT1	11	2	2240	1.1801	0.11897	1	0.975598
6	52981759	53023624	8521	GCM1	125	16	2228	1.18	0.11899	1	0.975598
11	47226493	47270769	1643	DDB2	90	10	2239	1.18	0.119	1	0.975598
11	62429126	62451162	790955	UQCC3	5	1	2240	1.1791	0.11918	1	0.975598
1	111186182	111227655	3738	KCNA3	74	9	2239	1.179	0.11921	1	0.975598
3	126280622	126337398	645840	TXNRD3NB	129	17	2237	1.1789	0.11922	1	0.975598
1	42911968	42949088	79717	PPCS	74	5	2240	1.1783	0.11934	1	0.975598
12	104314112	104351708	7184	HSP90B1	143	22	2240	1.1781	0.11937	1	0.975598
7	26667490	26696924	285941	C7orf71	5	2	2240	1.1781	0.11938	1	0.975598
10	72004713	72053450	64106	NPFFR1	47	10	2236	1.1777	0.11945	1	0.975598
22	19823661	19852371	79680	C22orf29	9	2	2240	1.1776	0.11948	1	0.975598
4	113142893	113201211	55435	AP1AR	50	1	2240	1.1771	0.11957	1	0.975598
17	15329332	15476945	100533496	TVP23C-CDRT4	224	21	2240	1.1771	0.11958	1	0.975598
9	139733256	139755490	29085	PHPT1	2	1	2240	1.1768	0.11963	1	0.975598
18	29161730	29188987	7276	TTR	36	4	2240	1.1765	0.1197	1	0.975598
9	84548415	84575009	389762	SPATA31D3	3	1	2240	1.1763	0.11973	1	0.975598
13	37238049	37281976	400120	SERTM1	1	1	2240	1.176	0.1198	1	0.975598
5	140034384	140061930	54853	WDR55	30	3	2237	1.1753	0.11994	1	0.975598
1	40829378	40898998	64744	SMAP2	102	14	2237	1.1747	0.12006	1	0.975598
11	64348113	64379825	116085	SLC22A12	50	3	2240	1.1744	0.12012	1	0.975598
3	11304010	11609139	10533	ATG7	550	14	2238	1.1739	0.12021	1	0.975598
8	19664876	19719589	55174	INTS10	131	17	2239	1.1737	0.12026	1	0.975598
11	5895523	5916461	390081	OR52E4	91	6	2239	1.1729	0.12042	1	0.975598
1	112308444	112542147	3752	KCND3	520	60	2237	1.1727	0.12045	1	0.975598
2	37198153	37321485	54497	HEATR5B	266	16	2238	1.172	0.12059	1	0.975598
7	64353620	64401955	10793	ZNF273	125	7	2240	1.1718	0.12064	1	0.975598
11	63992056	64016736	7423	VEGFB	30	5	2239	1.1717	0.12065	1	0.975598
7	1845428	2282583	8379	MAD1L1	1326	23	2230	1.1713	0.12073	1	0.975598
1	20291924	20316932	5320	PLA2G2A	44	7	2240	1.1708	0.12084	1	0.975598
12	1790147	1907845	79602	ADIPOR2	229	17	2237	1.1708	0.12084	1	0.975598
13	26776894	26806686	6049	RNF6	58	6	2240	1.1704	0.12092	1	0.975598
11	77317196	77358851	1207	CLNS1A	59	4	2240	1.1702	0.12097	1	0.975598
1	94624463	94723251	9411	ARHGAP29	109	14	2230	1.1701	0.12098	1	0.975598
1	20198356	20249438	23252	OTUD3	106	14	2240	1.1701	0.12099	1	0.975598
17	42744805	42777355	124808	CCDC43	29	7	2240	1.17	0.121	1	0.975598
20	61466476	61487543	100132911	DPH3P1	31	3	2239	1.1699	0.12103	1	0.975598
13	108849790	108880716	3981	LIG4	62	9	2240	1.1698	0.12104	1	0.975598
14	103975995	103999196	1152	CKB	39	5	2240	1.1693	0.12113	1	0.975598
5	180405845	180443727	10917	BTNL3	3	1	2240	1.1691	0.12118	1	0.975598
3	156967531	157231415	79674	VEPH1	633	26	2239	1.1688	0.12124	1	0.975598
2	235391685	235415721	10123	ARL4C	3	1	2240	1.1682	0.12136	1	0.975598
20	37091486	37217504	57148	RALGAPB	63	6	2228	1.1677	0.12145	1	0.975598
10	96082989	96132715	64318	NOC3L	99	8	2226	1.1675	0.1215	1	0.975598
11	124402618	124423550	219858	OR8B12	48	8	2236	1.1674	0.12152	1	0.975598
19	18694035	18727660	9244	CRLF1	19	3	2240	1.1666	0.12168	1	0.975598
10	102810999	102837888	81621	KAZALD1	27	4	2240	1.1662	0.12176	1	0.975598
20	44499581	44523905	90204	ZSWIM1	46	4	2240	1.166	0.12181	1	0.975598
9	88869461	88907676	81689	ISCA1	59	4	2240	1.1653	0.12194	1	0.975598
1	161274166	161344541	6391	SDHC	128	2	2240	1.1652	0.12196	1	0.975598
14	55585935	55622148	3958	LGALS3	54	3	2240	1.1645	0.12211	1	0.975598
1	156800665	156838712	3645	INSRR	12	1	2240	1.1644	0.12213	1	0.975598
6	114366750	114673540	222537	HS3ST5	443	41	2239	1.1641	0.12219	1	0.975598
9	97126833	97233202	84641	HIATL1	208	11	2240	1.1639	0.12223	1	0.975598
20	35192957	35250960	100527943	TGIF2-C20orf24	5	1	2240	1.1633	0.12235	1	0.975598
5	122349078	122382425	5480	PPIC	96	13	2240	1.1632	0.12238	1	0.975598
18	19182260	19220208	6632	SNRPD1	33	3	2240	1.1624	0.12253	1	0.975598
17	62995407	63062920	10672	GNA13	2	1	2240	1.1624	0.12254	1	0.975598
21	31802646	31823098	254950	KRTAP15-1	47	1	2240	1.1622	0.12257	1	0.975598
22	41687507	41766151	23264	ZC3H7B	53	2	2240	1.1621	0.1226	1	0.975598
19	11915099	11956016	126070	ZNF440	89	2	2240	1.1616	0.1227	1	0.975598
19	13832574	13884108	81576	CCDC130	81	6	2240	1.1614	0.12275	1	0.975598
11	77290680	77331401	282679	AQP11	67	4	2240	1.1614	0.12275	1	0.975598
5	40749481	40808297	5562	PRKAA1	98	12	2237	1.1612	0.12278	1	0.975598
14	76414440	76459334	7043	TGFB3	40	4	2240	1.1603	0.12296	1	0.975598
7	128460436	128509328	2318	FLNC	32	2	2240	1.16	0.12302	1	0.975598
10	102273497	102299640	4714	NDUFB8	50	1	2240	1.16	0.12303	1	0.975598
20	31739660	31779223	140683	BPIFA2	7	1	2240	1.16	0.12303	1	0.975598
15	41841220	41881536	7301	TYRO3	67	8	2240	1.1594	0.12314	1	0.975598
7	89831000	89876992	261729	STEAP2	112	12	2240	1.1589	0.12326	1	0.975598
7	105086948	105172689	54517	PUS7	181	5	2240	1.1587	0.1233	1	0.975598
1	172491494	172590973	51430	SUCO	91	8	2240	1.1586	0.12332	1	0.975598
12	41572250	41978392	29951	PDZRN4	1173	36	2229	1.1583	0.12337	1	0.975598
17	42865816	42918179	10052	GJC1	78	12	2238	1.1582	0.12339	1	0.975598
13	103488191	103538351	2073	ERCC5	88	10	2238	1.1571	0.12361	1	0.975598
1	161324521	161347673	257177	CFAP126	103	2	2240	1.1569	0.12366	1	0.975598
2	64741439	64830139	54812	AFTPH	114	4	2240	1.1568	0.12367	1	0.975598
1	43725665	43749673	128218	TMEM125	31	4	2237	1.1563	0.12379	1	0.975598
10	102236397	102289711	25956	SEC31B	59	2	2240	1.1559	0.12386	1	0.975598
6	31837536	31875464	10919	EHMT2	78	13	2235	1.1556	0.12393	1	0.975598
15	73334056	73607547	4756	NEO1	426	16	2240	1.1545	0.12415	1	0.975598
17	56421037	56504931	54894	RNF43	93	9	2240	1.1545	0.12415	1	0.975598
18	73111827	73149589	284274	SMIM21	82	7	2240	1.1545	0.12415	1	0.975598
5	140237149	140401932	56138	PCDHA11	250	13	2239	1.1544	0.12417	1	0.975598
18	47004851	47028935	6139	RPL17	86	9	2236	1.1536	0.12432	1	0.975598
5	80703179	81057072	23635	SSBP2	479	25	2231	1.1535	0.12435	1	0.975598
16	56706382	56728108	4501	MT1X	25	4	2240	1.1533	0.12439	1	0.975598
17	42826405	42869214	4185	ADAM11	75	9	2237	1.153	0.12446	1	0.975598
15	80125889	80199627	10588	MTHFS	181	19	2240	1.1528	0.1245	1	0.975598
17	43289192	43334685	752	FMNL1	39	4	2240	1.152	0.12466	1	0.975598
1	79105477	79139763	10561	IFI44	32	4	2240	1.152	0.12466	1	0.975598
16	11526047	11595611	400499	LOC400499	226	16	2240	1.1519	0.12468	1	0.975598
17	6905736	6927852	440400	RNASEK	20	1	2240	1.1507	0.12494	1	0.975598
8	91996499	92063203	55529	TMEM55A	88	9	2240	1.1503	0.125	1	0.975598
13	114044786	114078708	101928841	LOC101928841	12	1	2240	1.1501	0.12506	1	0.975598
11	46755084	46877859	9793	CKAP5	119	8	2238	1.1498	0.12511	1	0.975598
11	6270841	6303363	887	CCKBR	48	6	2240	1.1497	0.12513	1	0.975598
8	6772216	6793598	1671	DEFA6	48	7	2240	1.1497	0.12513	1	0.975598
1	39329739	39357298	81025	GJA9	63	6	2240	1.1496	0.12515	1	0.975598
3	57317727	57540071	201625	DNAH12	697	21	2235	1.1495	0.12517	1	0.975598
7	2281405	2364099	29886	SNX8	81	8	2240	1.1495	0.12518	1	0.975598
19	38889695	38926945	115727	RASGRP4	78	9	2240	1.1491	0.12526	1	0.975598
6	31772952	31795719	3303	HSPA1A	29	11	2233	1.1486	0.12537	1	0.975598
3	58308617	58421815	54899	PXK	421	15	2240	1.1483	0.12542	1	0.975598
4	57887237	57986551	3490	IGFBP7	401	39	2239	1.1482	0.12545	1	0.975598
20	60708816	60767566	26039	SS18L1	82	5	2240	1.148	0.12548	1	0.975598
1	42886000	42931938	84217	ZMYND12	113	8	2239	1.1473	0.12563	1	0.975598
12	40009972	40125716	283461	C12orf40	207	12	2235	1.1468	0.12574	1	0.975598
11	119215925	119262436	9099	USP2	22	3	2240	1.1467	0.12576	1	0.975598
11	62191014	62324332	79026	AHNAK	95	13	2238	1.1466	0.12577	1	0.975598
4	170531672	170654338	1182	CLCN3	207	14	2240	1.1457	0.12596	1	0.975598
6	154821889	154853434	101928868	LOC101928868	64	2	2239	1.1456	0.12598	1	0.975598
16	90112974	90153708	11105	PRDM7	36	4	2239	1.1447	0.12616	1	0.975598
3	139644027	140296919	64084	CLSTN2	1297	94	2238	1.1444	0.12623	1	0.975598
2	131852420	131917425	55041	PLEKHB2	28	2	2240	1.1441	0.12629	1	0.975598
1	196847144	196897843	10877	CFHR4	47	5	2240	1.1436	0.1264	1	0.975598
2	47586287	47624167	4072	EPCAM	5	1	2240	1.1435	0.12641	1	0.975598
13	29384485	30090084	23281	MTUS2	1630	71	2234	1.1431	0.12649	1	0.975598
17	17866127	17930203	83450	LRRC48	56	2	2240	1.1431	0.12651	1	0.975598
11	44077729	44115791	84680	ACCS	102	17	2238	1.1425	0.12661	1	0.975598
5	140577914	140602143	56124	PCDHB12	38	5	2239	1.141	0.12694	1	0.975598
7	64440733	64477124	2086	ERV3-1	88	5	2240	1.1407	0.127	1	0.975598
12	51712227	51750463	1990	CELA1	47	4	2240	1.1404	0.12706	1	0.975598
11	47430320	47458024	5702	PSMC3	67	6	2240	1.1402	0.1271	1	0.975598
1	43737554	43761334	149466	C1orf210	17	3	2240	1.14	0.12715	1	0.975598
22	46721298	46763237	55687	TRMU	29	2	2240	1.1399	0.12717	1	0.975598
17	33244878	33317968	10693	CCT6B	46	7	2239	1.1398	0.12718	1	0.975598
6	31755169	31784761	57819	LSM2	50	15	2237	1.1396	0.12723	1	0.975598
19	4665239	4733855	91039	DPP9	3	1	2240	1.1396	0.12723	1	0.975598
19	4669294	4695960	100131094	DPP9-AS1	3	1	2240	1.1396	0.12723	1	0.975598
11	7971156	7995059	338322	NLRP10	42	6	2240	1.1389	0.12736	1	0.975598
1	62198149	62639592	10207	INADL	772	39	2239	1.1387	0.12742	1	0.975598
7	44826241	44852716	5478	PPIA	21	3	2240	1.1385	0.12745	1	0.975598
12	122079024	122120531	283385	MORN3	88	9	2206	1.1385	0.12745	1	0.975598
17	6908056	6930843	124944	C17orf49	19	1	2240	1.1381	0.12754	1	0.975598
2	64739323	64761744	101927402	LOC101927402	25	1	2240	1.1375	0.12767	1	0.975598
7	64424830	64461414	51351	ZNF117	114	6	2240	1.1369	0.12778	1	0.975598
7	5075452	5119119	57786	RBAK	29	3	2240	1.1363	0.12791	1	0.975598
7	5075452	5122854	100533952	RBAK-RBAKDN	29	3	2240	1.1363	0.12791	1	0.975598
1	24436261	24479783	58985	IL22RA1	63	9	2239	1.1363	0.12792	1	0.975598
1	206670866	206772616	83593	RASSF5	155	20	2240	1.1358	0.12802	1	0.975598
2	54548006	54598714	129852	C2orf73	102	12	2240	1.1356	0.12807	1	0.975598
8	102688770	103147135	83988	NCALD	1020	54	2236	1.1355	0.12809	1	0.975598
11	72537788	72863727	9873	FCHSD2	66	6	2240	1.1354	0.1281	1	0.975598
5	140845569	140902546	5098	PCDHGC3	90	14	2238	1.1352	0.12815	1	0.975598
10	98267867	98356809	56889	TM9SF3	145	7	2238	1.1352	0.12815	1	0.975598
8	65498529	65721348	9420	CYP7B1	336	16	2238	1.1351	0.12816	1	0.975598
17	27931774	27959926	84940	CORO6	9	1	2240	1.1347	0.12825	1	0.975598
7	30489667	30519718	101928268	LOC101928268	71	7	2237	1.1346	0.12826	1	0.975598
12	54048944	54080512	517	ATP5G2	76	6	2240	1.1346	0.12828	1	0.975598
17	48760551	48795270	91369	ANKRD40	20	2	2240	1.1345	0.12829	1	0.975598
11	3653487	3695844	417	ART1	25	4	2240	1.1343	0.12833	1	0.975598
20	36828907	36899174	85449	KIAA1755	67	7	2240	1.1339	0.12843	1	0.975598
5	140491581	140515201	56131	PCDHB4	28	3	2240	1.1326	0.12869	1	0.975598
1	35305963	35335417	113444	SMIM12	11	2	2240	1.1326	0.1287	1	0.975598
12	108973622	109001894	338773	TMEM119	33	5	2240	1.1325	0.1287	1	0.975598
9	34636586	34660595	2592	GALT	34	6	2235	1.1324	0.12872	1	0.975598
9	139746566	139770788	8721	EDF1	11	1	2240	1.1324	0.12874	1	0.975598
17	8284022	8311144	643904	RNF222	22	4	2240	1.1323	0.12875	1	0.975598
20	62877048	62917583	55251	PCMTD2	9	1	2240	1.132	0.12883	1	0.975598
2	55504978	55657057	55704	CCDC88A	409	16	2222	1.1316	0.1289	1	0.975598
8	42221586	42244674	27121	DKK4	3	1	2231	1.1315	0.12892	1	0.975598
1	47254670	47295021	1580	CYP4B1	88	9	2239	1.1314	0.12894	1	0.975598
17	42723762	42765673	284071	C17orf104	44	7	2240	1.1312	0.12898	1	0.975598
10	104619183	104671656	57412	AS3MT	144	12	2237	1.1307	0.1291	1	0.975598
19	53420388	53476164	100529240	ZNF816-ZNF321P	49	7	2240	1.1305	0.12913	1	0.975598
20	48509928	48542080	9825	SPATA2	74	6	2233	1.1298	0.12928	1	0.975598
19	18658572	18690197	79036	KXD1	31	1	2240	1.1292	0.12941	1	0.975598
1	47523160	47593992	199974	CYP4Z1	192	5	2240	1.129	0.12944	1	0.975598
2	10271509	10361856	348738	C2orf48	186	22	2240	1.1287	0.1295	1	0.975598
5	50668958	50700564	3670	ISL1	34	4	2240	1.1286	0.12952	1	0.975598
3	10058113	10153614	2177	FANCD2	190	1	2240	1.1273	0.12981	1	0.975598
17	43027061	43055644	10882	C1QL1	32	6	2240	1.127	0.12987	1	0.975598
12	75864513	75905716	11010	GLIPR1	96	7	2239	1.1268	0.12991	1	0.975598
6	34423838	34513000	29993	PACSIN1	62	8	2240	1.1268	0.12992	1	0.975598
20	61462467	61503115	10732	TCFL5	43	4	2238	1.1267	0.12993	1	0.975598
19	53063526	53100427	55762	ZNF701	39	1	2240	1.1267	0.12993	1	0.975598
9	33807162	33930401	54926	UBE2R2	258	12	2240	1.1265	0.12997	1	0.975598
15	100096133	100266688	4205	MEF2A	184	13	2240	1.1263	0.13003	1	0.975598
17	52967880	53049328	10040	TOM1L1	193	13	2239	1.1258	0.13012	1	0.975598
7	141398153	141441071	494551	WEE2	36	2	2240	1.1253	0.13023	1	0.975598
3	186923873	187019810	5648	MASP1	162	20	2234	1.1253	0.13024	1	0.975598
10	114123916	114198138	51703	ACSL5	114	11	2240	1.1247	0.13037	1	0.975598
15	42831011	42872192	55142	HAUS2	45	4	2240	1.1245	0.1304	1	0.975598
8	134239414	134319835	10397	NDRG1	104	16	2240	1.1245	0.13041	1	0.975598
4	84372092	84416290	84142	FAM175A	71	4	2240	1.124	0.13051	1	0.975598
17	625847	656075	79850	FAM57A	76	10	2240	1.1237	0.13058	1	0.975598
9	139736819	139765251	158056	MAMDC4	10	1	2240	1.1229	0.13075	1	0.975598
6	42164539	42195633	55173	MRPS10	89	4	2240	1.1228	0.13076	1	0.975598
5	140568916	140592618	56125	PCDHB11	46	6	2238	1.1228	0.13077	1	0.975598
5	147753498	147832399	81545	FBXO38	69	2	2240	1.1227	0.13078	1	0.975598
16	24731028	24847548	27327	TNRC6A	134	9	2240	1.1225	0.13083	1	0.975598
20	197899	220527	140881	DEFB129	48	5	2240	1.1225	0.13083	1	0.975598
1	26727269	26766219	79727	LIN28A	48	6	2240	1.1217	0.131	1	0.975598
20	34203953	34262878	8904	CPNE1	110	7	2230	1.1209	0.13117	1	0.975598
19	59057079	59080343	9040	UBE2M	4	1	2240	1.1208	0.13118	1	0.975598
19	59045824	59072087	10155	TRIM28	4	1	2240	1.1208	0.13118	1	0.975598
19	59052933	59076495	27243	CHMP2A	4	1	2240	1.1208	0.13118	1	0.975598
2	47620206	47749716	4436	MSH2	211	13	2227	1.1208	0.13119	1	0.975598
1	167053314	167108402	92235	DUSP27	158	19	2240	1.1206	0.13122	1	0.975598
9	91596324	91630070	1903	S1PR3	39	8	2240	1.1205	0.13126	1	0.975598
13	29264217	29303150	283537	SLC46A3	44	3	2239	1.1204	0.13128	1	0.975598
3	141447051	141475645	9616	RNF7	49	5	2230	1.1203	0.1313	1	0.975598
[truncated: 14,756 more rows]

## Sheet: S8
MAGMA gene-based association results for Percentage Improvement
CHR	START	STOP	GENE	ID	NSNPS	NPARAM	N	ZSTAT	P	P.BONF	P.FDR
17	41595211	41633800	2118	ETV4	55	3	5376	4.5448	2.7496e-06	0.0461685	0.0461685
17	41551330	41614185	1659	DHX8	73	2	5376	4.2463	1.0866e-05	0.182451	0.0854158
5	177409236	177433243	5626	PROP1	11	2	5376	4.1695	1.5261e-05	0.256247	0.0854158
7	86496222	86699014	222223	KIAA1324L	396	11	5374	3.9399	4.0756e-05	0.684334	0.156868
4	122579152	122628147	308	ANXA5	180	18	5365	3.9071	4.6712e-05	0.784341	0.156868
6	137133702	137245072	5191	PEX7	207	14	5376	3.7478	8.9196e-05	1	0.249615
4	89001416	89162569	9429	ABCG2	295	23	5373	3.6016	0.00015815	1	0.379357
3	126901974	126927028	285311	C3orf56	50	12	5376	3.4879	0.0002434	1	0.510866
2	119971384	120033228	55240	STEAP3	150	17	5374	3.4203	0.00031271	1	0.536305
17	55811846	55832713	101927581	CCDC182	55	6	5376	3.4146	0.0003194	1	0.536305
3	180620096	180710541	8087	FXR1	84	4	5376	3.258	0.00056102	1	0.699797
4	2784750	2852823	6452	SH3BP2	52	5	5376	3.2447	0.0005878	1	0.699797
5	146604526	146777418	202374	STK32A	336	22	5371	3.2225	0.00063547	1	0.699797
9	100735479	100790860	10541	ANP32B	58	6	5376	3.1931	0.00070381	1	0.699797
3	180691497	180717562	131118	DNAJC19	17	2	5376	3.1795	0.00073761	1	0.699797
5	64434563	64787704	11174	ADAMTS6	602	26	5376	3.1533	0.00080708	1	0.699797
6	136868184	137123656	4217	MAP3K5	251	15	5376	3.1529	0.00080834	1	0.699797
11	13974184	14299679	10418	SPON1	681	34	5376	3.1385	0.00084899	1	0.699797
2	231181894	231278445	93349	SP140L	339	19	5376	3.1302	0.00087341	1	0.699797
1	214444565	214520477	56950	SMYD2	193	21	5376	3.1241	0.00089189	1	0.699797
5	135272600	135300723	3950	LECT2	104	11	5370	3.1226	0.00089627	1	0.699797
17	8623246	8658154	146849	CCDC42	99	10	5376	3.1135	0.00092445	1	0.699797
12	19272626	19539334	54477	PLEKHA5	230	20	5375	3.081	0.0010314	1	0.699797
12	52927693	52956931	112802	KRT71	79	10	5376	3.081	0.0010314	1	0.699797
6	133080507	133129747	116843	SLC18B1	128	8	5372	3.0748	0.0010531	1	0.699797
1	212596229	212629721	29937	NENF	57	7	5376	3.0663	0.0010836	1	0.699797
6	55029071	55157538	3062	HCRTR2	331	19	5371	3.0377	0.0011919	1	0.737425
19	35635625	35670788	53827	FXYD5	47	5	5376	3.0283	0.0012297	1	0.737425
17	42917655	42986993	9343	EFTUD2	164	14	5376	2.9994	0.0013525	1	0.783098
17	8640849	8671977	388333	SPDYE4	51	8	5376	2.9744	0.0014679	1	0.821584
19	44607528	44647255	7768	ZNF225	89	8	5376	2.958	0.001548	1	0.828092
19	44519494	44547263	7673	ZNF222	39	4	5373	2.9508	0.001585	1	0.828092
7	99133923	99166115	221786	FAM200A	16	3	5376	2.9325	0.0016811	1	0.828092
14	94943611	94994181	145264	SERPINA12	107	17	5363	2.9123	0.0017941	1	0.828092
5	64803593	64868995	64105	CENPK	183	10	5375	2.9036	0.0018444	1	0.828092
17	42913721	42937848	51751	HIGD1B	49	7	5376	2.8978	0.0018789	1	0.828092
6	31735295	31773712	7407	VARS	67	18	5354	2.8714	0.0020433	1	0.828092
8	142392093	142452554	11156	PTP4A3	74	8	5376	2.8687	0.0020605	1	0.828092
9	100605537	100628997	2304	FOXE1	94	7	5376	2.8616	0.0021076	1	0.828092
5	64849063	64893376	23398	PPWD1	114	8	5374	2.8586	0.0021279	1	0.828092
11	61630998	61669006	3995	FADS3	61	8	5376	2.854	0.0021583	1	0.828092
10	8077294	8127164	2625	GATA3	30	5	5376	2.8422	0.0022401	1	0.828092
3	120451558	120512216	2960	GTF2E1	79	7	5376	2.8206	0.0023964	1	0.828092
11	22349667	22411049	57084	SLC17A6	89	14	5376	2.8188	0.0024099	1	0.828092
7	99146034	99184076	79027	ZNF655	24	4	5376	2.8129	0.0024547	1	0.828092
4	100323418	100366667	131	ADH7	76	12	5372	2.8005	0.0025511	1	0.828092
6	151805175	151952328	80129	CCDC170	389	30	5376	2.7986	0.0025665	1	0.828092
17	5326099	5352471	708	C1QBP	67	8	5313	2.7912	0.002626	1	0.828092
5	172731726	172766506	8614	STC2	4	1	5376	2.7874	0.0026568	1	0.828092
8	144625383	144655232	79792	GSDMD	17	2	5376	2.7819	0.0027019	1	0.828092
3	120395528	120471384	285282	RABL3	64	6	5376	2.7714	0.0027906	1	0.828092
4	85494057	85582493	1040	CDS1	106	9	5376	2.7682	0.0028186	1	0.828092
1	75584119	75637218	431707	LHX8	28	3	5373	2.7603	0.0028873	1	0.828092
12	132618993	132646986	79050	NOC4L	11	1	5376	2.7544	0.0029403	1	0.828092
4	95669128	96089601	658	BMPR1B	1040	36	5371	2.7536	0.0029473	1	0.828092
5	64875507	64930187	373	TRIM23	138	10	5375	2.7519	0.002963	1	0.828092
17	1947454	1972981	3090	HIC1	22	4	5376	2.7484	0.0029947	1	0.828092
17	42972994	43002920	2670	GFAP	75	11	5376	2.7475	0.0030029	1	0.828092
5	64910558	64971954	80006	TRAPPC13	162	10	5376	2.7461	0.0030156	1	0.828092
1	241782166	241809232	1122	CHML	22	3	5376	2.7333	0.0031352	1	0.828092
14	47298826	48154157	161357	MDGA2	2147	65	5376	2.7238	0.0032268	1	0.828092
8	142433929	142527330	389690	MROH5	222	20	5376	2.7031	0.003435	1	0.828092
19	44588482	44623997	7767	ZNF224	75	5	5376	2.7008	0.003459	1	0.828092
1	62691837	62795083	163782	KANK4	333	22	5367	2.7007	0.0034596	1	0.828092
17	12559207	12682266	93649	MYOCD	141	17	5370	2.6982	0.0034854	1	0.828092
19	44546164	44582142	7766	ZNF223	54	4	5376	2.6925	0.0035458	1	0.828092
18	22631888	22942214	25925	ZNF521	324	34	5376	2.6911	0.003561	1	0.828092
7	99092273	99141445	23660	ZKSCAN5	22	3	5376	2.688	0.003594	1	0.828092
3	120337015	120411418	3081	HGD	3	1	5376	2.6828	0.00365	1	0.828092
8	125975539	126001631	137209	ZNF572	68	2	5375	2.6808	0.0036725	1	0.828092
1	95572894	95673163	148534	TMEM56	216	22	5376	2.6796	0.0036859	1	0.828092
9	116065502	116112620	114987	WDR31	128	11	5372	2.6752	0.003734	1	0.828092
13	28864483	29079265	2321	FLT1	206	20	5376	2.6657	0.0038411	1	0.828092
7	99185702	99218456	100289187	GS1-259H13.2	18	4	5376	2.6638	0.0038632	1	0.828092
21	32242963	32263874	337880	KRTAP11-1	23	3	5376	2.6598	0.0039095	1	0.828092
11	66605993	66735847	5091	PC	154	14	5353	2.6596	0.0039119	1	0.828092
1	48678339	48724316	200010	SLC5A9	95	13	5376	2.6524	0.0039958	1	0.828092
10	82021576	82059721	4143	MAT1A	123	16	5376	2.6421	0.0041195	1	0.828092
22	37611301	37650339	5880	RAC2	51	4	5376	2.6413	0.004129	1	0.828092
2	85571843	85628875	84173	ELMOD3	96	11	5376	2.6404	0.004141	1	0.828092
9	116101812	116143513	54836	BSPRY	175	17	5373	2.6403	0.0041417	1	0.828092
7	151117056	151147256	155051	CRYGN	37	6	5376	2.637	0.004182	1	0.828092
9	100652380	100694852	51531	C9orf156	95	8	5376	2.6365	0.0041881	1	0.828092
22	26836848	26889829	89781	HPS4	102	9	5376	2.6363	0.0041912	1	0.828092
3	124791480	124941609	84561	SLC12A8	365	41	5376	2.631	0.0042564	1	0.828092
13	50224812	50275627	84650	EBPL	173	20	5342	2.6276	0.0042997	1	0.828092
1	112015970	112116602	140	ADORA3	151	24	5376	2.623	0.0043583	1	0.828092
16	58487549	58557523	65009	NDRG4	53	9	5376	2.6226	0.0043634	1	0.828092
6	31755169	31784761	57819	LSM2	58	17	5368	2.6188	0.0044115	1	0.828092
6	31779964	31808032	3304	HSPA1B	65	19	5375	2.6145	0.0044674	1	0.828092
6	100044650	100073454	59336	PRDM13	63	13	5376	2.613	0.0044879	1	0.828092
17	15395578	15476945	201158	TVP23C	112	8	5376	2.6013	0.0046434	1	0.83336
11	3686240	3829022	4928	NUP98	303	16	5375	2.6008	0.0046497	1	0.83336
7	75534420	75626173	5447	POR	66	9	5352	2.5938	0.0047463	1	0.83336
1	171273318	171321223	2329	FMO4	43	4	5376	2.5903	0.0047945	1	0.83336
12	132611139	132638880	317781	DDX51	16	1	5376	2.5843	0.0048782	1	0.83336
1	11697924	11724888	26232	FBXO2	2	1	5376	2.5806	0.004932	1	0.83336
3	127281907	127319602	131601	TPRA1	8	2	5376	2.5767	0.0049878	1	0.83336
9	6403151	6517054	115426	UHRF2	236	14	5374	2.5755	0.0050054	1	0.83336
17	42967080	42993541	388389	CCDC103	69	9	5376	2.5746	0.0050181	1	0.83336
1	95573479	95720511	100527978	TMEM56-RWDD3	337	21	5376	2.5716	0.0050608	1	0.83336
5	65882176	66475426	375449	MAST4	976	56	5368	2.5715	0.0050624	1	0.83336
22	37590277	37626472	6753	SSTR3	98	11	5376	2.5671	0.0051272	1	0.835833
4	70696930	70735870	6783	SULT1E1	52	8	5376	2.5562	0.0052913	1	0.854291
3	11168779	11314939	3269	HRH1	242	28	5375	2.5465	0.0054407	1	0.865388
2	24222953	24258698	388931	MFSD2B	84	14	5374	2.5402	0.0055398	1	0.865388
2	24242206	24280296	80304	C2orf44	64	11	5373	2.5293	0.0057152	1	0.865388
17	56260089	56292535	8288	EPX	32	6	5376	2.5287	0.0057243	1	0.865388
1	205261191	205300883	81788	NUAK2	73	6	5376	2.528	0.0057358	1	0.865388
8	18017971	18091198	9	NAT1	311	28	5373	2.5237	0.0058055	1	0.865388
8	144756622	144787672	286075	ZNF707	1	1	5376	2.5215	0.005843	1	0.865388
16	15678226	15747023	9665	KIAA0430	56	7	5376	2.52	0.0058683	1	0.865388
4	78773805	78883944	65008	MRPL1	204	12	5376	2.5168	0.0059212	1	0.865388
13	106108216	106153383	267012	DAOA	164	11	5376	2.5149	0.0059529	1	0.865388
11	71629768	71718643	55298	RNF121	188	6	5253	2.5141	0.0059661	1	0.865388
7	99045784	99073824	9551	ATP5J2	11	3	5376	2.5134	0.0059785	1	0.865388
21	26947968	26989801	54148	MRPL39	132	7	5376	2.5082	0.006067	1	0.870692
1	2975565	3365185	63976	PRDM16	192	29	5368	2.4914	0.0063612	1	0.871889
11	3808954	3857601	27315	PGAP2	101	11	5376	2.4911	0.0063681	1	0.871889
7	54809940	54836939	23480	SEC61G	82	7	5376	2.4822	0.006529	1	0.871889
1	27008623	27032896	101928728	LOC101928728	1	1	5376	2.4802	0.006566	1	0.871889
4	1040039	1117352	285498	RNF212	266	7	5376	2.4738	0.0066841	1	0.871889
3	63253914	63612597	132204	SYNPR	953	56	5376	2.4678	0.0067971	1	0.871889
1	67547859	67610654	400757	C1orf141	218	17	5374	2.4616	0.006915	1	0.871889
6	31767396	31800093	3305	HSPA1L	66	18	5376	2.4591	0.0069649	1	0.871889
8	144509825	144634449	23144	ZC3H3	81	8	5376	2.4523	0.0070965	1	0.871889
11	30875150	31024233	100506627	DCDC5	133	6	5376	2.4474	0.0071941	1	0.871889
5	64951755	65028648	54557	SGTB	131	13	5376	2.4473	0.007196	1	0.871889
5	135354584	135409507	7045	TGFBI	98	7	5356	2.4451	0.0072401	1	0.871889
9	74516190	74598373	138241	C9orf85	16	1	5376	2.4441	0.007261	1	0.871889
5	131999678	132028370	3565	IL4	41	3	5376	2.4426	0.0072911	1	0.871889
13	49812047	49877622	81602	CDADC1	74	3	5376	2.4405	0.007333	1	0.871889
19	18052111	18120133	3780	KCNN1	45	7	5376	2.4392	0.0073589	1	0.871889
22	26815280	26850978	57168	ASPHD2	60	9	5376	2.436	0.0074262	1	0.871889
13	50263443	50377057	3839	KPNA3	300	19	5343	2.4331	0.0074859	1	0.871889
5	76135826	76227056	170591	S100Z	7	3	5376	2.4296	0.0075568	1	0.871889
9	74467368	74536148	51104	ABHD17B	25	1	5376	2.427	0.0076127	1	0.871889
3	9898394	9931938	63924	CIDEC	4	1	5376	2.4167	0.0078312	1	0.871889
12	10321557	10354403	120939	TMEM52B	82	12	5376	2.4152	0.0078631	1	0.871889
6	151763422	151801236	79624	ARMT1	108	11	5376	2.4148	0.0078717	1	0.871889
2	64739323	64761744	101927402	LOC101927402	25	1	5376	2.4139	0.0078925	1	0.871889
19	18664576	18698270	7311	UBA52	43	2	5376	2.4126	0.007919	1	0.871889
15	72968520	73040817	585	BBS4	67	8	5376	2.4118	0.0079377	1	0.871889
17	5334232	5382380	56919	DHX33	108	17	5345	2.4101	0.0079735	1	0.871889
2	64741439	64830139	54812	AFTPH	115	4	5376	2.408	0.0080203	1	0.871889
17	42375786	42406039	10900	RUNDC3A	16	1	5376	2.4024	0.0081442	1	0.871889
3	164686686	164806283	6476	SI	196	7	5376	2.3997	0.0082039	1	0.871889
3	196718611	196766687	4241	MFI2	17	2	5376	2.3986	0.0082278	1	0.871889
14	77480886	77505042	64207	IRF2BPL	5	2	5227	2.3982	0.0082381	1	0.871889
7	140142840	140189369	23608	MKRN1	40	2	5376	2.3977	0.0082488	1	0.871889
6	41878965	41910784	705	BYSL	30	7	5376	2.3944	0.0083227	1	0.871889
6	31723178	31755108	80737	VWA7	59	14	5332	2.3932	0.0083514	1	0.871889
9	128014073	128137290	26130	GAPVD1	103	2	5373	2.3925	0.0083672	1	0.871889
3	11304010	11609139	10533	ATG7	555	14	5373	2.3909	0.0084033	1	0.871889
8	100880223	100916242	1345	COX6C	49	4	5375	2.3878	0.0084756	1	0.871889
9	87273417	87651985	4915	NTRK2	696	46	5373	2.3876	0.0084803	1	0.871889
1	205295193	205336218	55220	KLHDC8A	127	11	5376	2.3856	0.0085247	1	0.871889
11	32398789	32467104	7490	WT1	258	15	5369	2.385	0.008539	1	0.871889
17	42865816	42918179	10052	GJC1	78	12	5371	2.3848	0.0085448	1	0.871889
6	31772952	31795719	3303	HSPA1A	38	12	5376	2.3844	0.0085531	1	0.871889
3	113837499	113928254	1814	DRD3	184	19	5376	2.3837	0.0085707	1	0.871889
17	28246874	28445470	374786	EFCAB5	196	7	5376	2.3836	0.0085733	1	0.871889
10	81882258	81914784	219348	PLAC9	81	13	5376	2.3831	0.0085841	1	0.871889
1	154367669	154451926	3570	IL6R	121	10	5376	2.3797	0.0086626	1	0.871889
19	44497077	44528072	7773	ZNF230	40	2	5376	2.378	0.0087026	1	0.871889
17	45800610	45833485	30009	TBX21	45	6	5376	2.3775	0.0087161	1	0.871889
11	64884751	64912285	84447	SYVN1	21	4	5376	2.377	0.0087272	1	0.871889
9	135923468	135946777	100996574	LOC100996574	10	2	5376	2.3764	0.0087412	1	0.871889
3	142670073	142692818	344838	PAQR9	1	1	5376	2.3733	0.008816	1	0.871889
3	172597147	172869058	83893	SPATA16	335	22	5358	2.3716	0.0088563	1	0.871889
4	78624541	78750764	246175	CNOT6L	126	9	5376	2.3655	0.0090038	1	0.871889
6	41747634	41873099	25862	USP49	173	14	5376	2.3651	0.0090128	1	0.871889
7	79754140	79858725	2770	GNAI1	92	9	5374	2.3627	0.00907	1	0.871889
7	7998374	8138710	113263	GLCCI1	310	15	5376	2.3604	0.0091271	1	0.871889
7	99026563	99064996	10898	CPSF4	17	3	5376	2.3603	0.0091313	1	0.871889
4	1150720	1212750	10417	SPON2	82	11	5376	2.3585	0.0091735	1	0.871889
14	20575566	20596597	390436	OR4K17	49	7	5376	2.3578	0.0091909	1	0.871889
7	36542549	36774154	313	AOAH	350	36	5375	2.3537	0.0092929	1	0.876613
4	77346253	77714406	57619	SHROOM3	867	46	5375	2.3512	0.0093571	1	0.87733
17	27942956	28267231	85464	SSH2	222	5	5376	2.3493	0.009405	1	0.87733
14	77238076	77302606	23357	ANGEL1	134	17	5336	2.3437	0.0095468	1	0.885637
7	152831290	152851673	101929087	LOC101929087	204	7	5376	2.3375	0.0097078	1	0.895625
11	66614558	66637946	78999	LRFN4	13	3	5349	2.3345	0.009785	1	0.897814
18	10660244	11158761	63895	PIEZO2	1131	74	5371	2.3313	0.0098689	1	0.898274
14	90518109	90662201	56659	KCNK13	241	26	5376	2.327	0.0099826	1	0.898274
7	99004362	99073824	100526740	ATP5J2-PTCD1	24	3	5376	2.3263	0.010002	1	0.898274
11	71699955	71723965	10068	IL18BP	49	4	5252	2.3259	0.010011	1	0.898274
17	72546674	72573673	100130520	LOC100130520	53	8	5376	2.3225	0.010103	1	0.898274
7	99004362	99055811	26024	PTCD1	20	3	5376	2.3222	0.010111	1	0.898274
6	31596805	31630953	7917	BAG6	96	18	5332	2.3174	0.01024	1	0.900243
2	103226166	103337809	6549	SLC9A2	176	23	5287	2.3133	0.010353	1	0.900243
6	36552090	36582244	6428	SRSF3	36	1	5376	2.3126	0.010373	1	0.900243
14	86005983	86039396	100506718	LOC100506718	94	11	5372	2.3113	0.010408	1	0.900243
2	171024655	171521674	140469	MYO3B	820	75	5375	2.311	0.010416	1	0.900243
10	75535334	75571556	23053	ZSWIM8	20	3	5376	2.3078	0.010505	1	0.900243
17	77796955	77823222	8535	CBX4	3	1	5376	2.3066	0.010539	1	0.900243
22	29459066	29574321	83999	KREMEN1	214	13	5376	2.3029	0.010643	1	0.900243
3	127307200	127351279	4171	MCM2	6	2	5376	2.3022	0.010662	1	0.900243
22	26869850	26897904	402055	SRRD	54	7	5376	2.3006	0.010708	1	0.900243
19	50696885	50823801	79784	MYH14	107	11	5376	2.2972	0.010802	1	0.900243
14	23430386	23461851	84962	AJUBA	4	1	5376	2.2949	0.010869	1	0.900243
8	75252618	75289345	54332	GDAP1	90	6	5374	2.2926	0.010937	1	0.900243
19	18658572	18690197	79036	KXD1	32	1	5376	2.2922	0.010946	1	0.900243
1	39293869	39335495	64121	RRAGC	45	7	5376	2.2912	0.010976	1	0.900243
13	21341468	21486913	64328	XPO4	243	15	5322	2.2907	0.010991	1	0.900243
9	79024752	79132332	2650	GCNT1	331	23	5376	2.2866	0.01111	1	0.904715
9	100059910	100149577	100499483	CCDC180	176	9	5376	2.2841	0.011182	1	0.904715
5	145482589	145572294	51520	LARS	266	4	5376	2.283	0.011216	1	0.904715
1	235520728	235622280	6905	TBCE	198	16	5358	2.2798	0.01131	1	0.904715
1	15843343	15908228	23341	DNAJC16	144	7	5376	2.2796	0.011315	1	0.904715
1	66248193	66850262	5142	PDE4B	1084	55	5370	2.2749	0.011455	1	0.908764
4	91038684	92533370	401145	CCSER1	3303	108	5368	2.2738	0.01149	1	0.908764
13	57711622	57734643	729233	PRR20B	12	3	5376	2.2725	0.011528	1	0.908764
18	32810994	32848397	84307	ZNF397	45	8	5376	2.2701	0.011601	1	0.910245
17	42386993	42412217	51629	SLC25A39	18	1	5376	2.2662	0.011719	1	0.915227
7	86263230	86504193	2913	GRM3	362	27	5375	2.2615	0.011863	1	0.918166
21	31710717	31730924	337963	KRTAP23-1	56	8	5357	2.2615	0.011866	1	0.918166
11	45224027	45246295	101060179	LOC101060179	50	8	5373	2.2562	0.012029	1	0.919692
19	18689495	18713147	55049	C19orf60	25	4	5376	2.256	0.012034	1	0.919692
6	36311998	36365577	51513	ETV7	63	8	5376	2.2509	0.012195	1	0.919692
6	31452054	31488901	4277	MICB	436	27	5374	2.2483	0.012279	1	0.919692
11	118957213	118983124	1798	DPAGT1	21	3	5376	2.2474	0.012307	1	0.919692
11	64879655	64904841	740	MRPL49	19	4	5376	2.2431	0.012446	1	0.919692
12	27387078	27488892	23012	STK38L	257	22	5374	2.2429	0.012453	1	0.919692
2	100152326	100769037	3899	AFF3	946	36	5376	2.2421	0.012477	1	0.919692
12	97291001	97357474	121441	NEDD1	109	7	5376	2.2417	0.012491	1	0.919692
10	3808188	3837473	1316	KLF6	44	7	5376	2.2409	0.012515	1	0.919692
1	161030781	161069385	81607	PVRL4	23	5	5376	2.2408	0.012519	1	0.919692
15	42831011	42872192	55142	HAUS2	45	4	5376	2.2401	0.012543	1	0.919692
19	44566297	44601623	342909	ZNF284	55	5	5376	2.2344	0.01273	1	0.923864
7	140695961	140724781	51650	MRPS33	46	5	5373	2.2341	0.012737	1	0.923864
12	120769133	120816983	4440	MSI1	71	7	5376	2.2317	0.012819	1	0.923864
6	31720773	31742627	401251	SAPCD1	47	12	5322	2.2316	0.01282	1	0.923864
20	62877048	62917583	55251	PCMTD2	10	1	5376	2.23	0.012875	1	0.923864
3	47314116	47398306	23276	KLHL18	46	4	5365	2.2255	0.013024	1	0.925205
3	152542736	152565845	5028	P2RY1	30	3	5376	2.2254	0.013028	1	0.925205
4	8261487	8318838	94031	HTRA3	67	8	5376	2.2245	0.013059	1	0.925205
2	102676836	102806334	3554	IL1R1	310	23	5373	2.2218	0.013149	1	0.92563
3	13563824	13689922	2199	FBLN2	222	22	5375	2.2156	0.01336	1	0.92563
13	57705052	57728073	122183	PRR20A	21	4	5376	2.215	0.013381	1	0.92563
1	247450717	247505294	84838	ZNF496	81	6	5376	2.2142	0.013409	1	0.92563
3	171308195	171538284	5337	PLD1	450	13	5370	2.2128	0.013456	1	0.92563
5	145453876	145493946	153770	PLAC8L1	75	1	5376	2.2128	0.013457	1	0.92563
7	112110908	112140943	286006	LSMEM1	58	8	5376	2.2125	0.013466	1	0.92563
6	55608451	55750388	653	BMP5	169	24	5376	2.2113	0.013506	1	0.92563
14	102773714	102819511	55778	ZNF839	15	3	5164	2.2088	0.013596	1	0.92801
10	75531808	75553406	118487	CHCHD1	13	2	5376	2.2063	0.01368	1	0.929963
17	72260386	72321023	64446	DNAI2	92	9	5376	2.2003	0.013894	1	0.930974
18	5382380	5640662	23136	EPB41L3	288	19	5376	2.1987	0.013949	1	0.930974
9	93362114	93415108	54769	DIRAS2	135	24	5371	2.19	0.014262	1	0.930974
5	44799027	44825616	10884	MRPS30	39	2	5376	2.1898	0.014268	1	0.930974
17	41466353	41488504	379	ARL4D	28	3	5376	2.1866	0.014387	1	0.930974
1	38171646	38240824	284656	EPHA10	162	14	5376	2.1866	0.014387	1	0.930974
2	55449039	55472989	6233	RPS27A	58	10	5376	2.186	0.014408	1	0.930974
9	98195264	98289247	5727	PTCH1	58	3	5376	2.1856	0.014422	1	0.930974
18	55092917	55168530	9480	ONECUT2	145	13	5374	2.1822	0.014546	1	0.930974
17	42992079	43035079	146909	KIF18B	87	13	5376	2.1815	0.014573	1	0.930974
20	2629041	2654865	3420	IDH3B	72	10	5376	2.1809	0.014596	1	0.930974
1	156601740	156639324	63827	BCAN	2	1	5376	2.1806	0.014607	1	0.930974
2	27488289	27515214	285126	DNAJC5G	23	3	5330	2.1804	0.014612	1	0.930974
1	46849939	46889520	2166	FAAH	72	8	5376	2.1792	0.01466	1	0.930974
4	85580690	85897544	23001	WDFY3	205	12	5376	2.1745	0.014833	1	0.930974
6	32699156	32724664	3118	HLA-DQA2	333	10	5376	2.174	0.014854	1	0.930974
3	11587543	11772220	9686	VGLL4	503	35	5373	2.1738	0.01486	1	0.930974
6	1380069	1405832	2295	FOXF2	1	1	5376	2.173	0.01489	1	0.930974
5	145573113	145678786	54439	RBM27	115	4	5376	2.172	0.014929	1	0.930974
8	64071112	64135346	253943	YTHDF3	5	1	5376	2.1709	0.014968	1	0.930974
17	43027061	43055644	10882	C1QL1	41	8	5376	2.1688	0.01505	1	0.930974
4	1273642	1343925	10296	MAEA	318	12	5376	2.1665	0.015138	1	0.930974
11	64878099	64899672	2197	FAU	15	3	5376	2.1656	0.01517	1	0.930974
1	113251619	113279857	284467	FAM19A3	3	1	5376	2.1637	0.015243	1	0.930974
6	32713837	32741330	3120	HLA-DQB2	269	8	5376	2.162	0.015307	1	0.930974
10	75551669	75581589	8509	NDST2	27	3	5376	2.161	0.015349	1	0.930974
19	45899467	45924024	10849	CD3EAP	14	1	5376	2.161	0.015349	1	0.930974
2	85611871	85651197	822	CAPG	106	13	5376	2.1601	0.015382	1	0.930974
13	57724766	57747787	729246	PRR20D	4	2	5376	2.1601	0.015383	1	0.930974
1	181442447	181785920	777	CACNA1E	598	44	5371	2.1593	0.015414	1	0.930974
19	20105227	20160277	91120	ZNF682	175	12	5310	2.1571	0.015499	1	0.930974
3	196759431	197036171	1739	DLG1	517	18	5376	2.1561	0.015539	1	0.930974
2	27495297	27540307	57159	TRIM54	26	1	5376	2.1555	0.01556	1	0.930974
1	244202241	244230778	10472	ZBTB18	4	2	5376	2.155	0.01558	1	0.930974
10	125415871	125466915	2849	GPR26	136	20	5371	2.1529	0.015664	1	0.932675
20	44088229	44120172	10406	WFDC2	83	12	5376	2.1462	0.015927	1	0.93358
8	19992366	20050717	6570	SLC18A1	121	13	5376	2.1462	0.015928	1	0.93358
2	27522360	27555969	4358	MPV17	14	2	5376	2.1449	0.015982	1	0.93358
11	36495317	36541863	7189	TRAF6	52	5	5299	2.1441	0.016011	1	0.93358
5	135256006	135287367	26223	FBXL21	124	13	5353	2.1441	0.016014	1	0.93358
1	156775542	156861642	4914	NTRK1	53	5	5376	2.1419	0.016101	1	0.93358
19	47331423	47364203	1175	AP2S1	3	1	5376	2.1416	0.016111	1	0.93358
17	56272797	56306966	54903	MKS1	18	3	5376	2.1413	0.016124	1	0.93358
20	44034707	44064885	51604	PIGT	15	2	5376	2.1393	0.016204	1	0.934988
1	235814331	236057008	1130	LYST	189	11	5376	2.136	0.016338	1	0.936342
6	41745181	41767634	100188893	TOMM6	31	5	5376	2.136	0.016339	1	0.936342
3	47259516	47334337	64147	KIF9	58	5	5368	2.1296	0.016603	1	0.943983
15	29201570	29420518	321	APBA2	122	7	5376	2.1269	0.016713	1	0.943983
15	73033708	73086126	83440	ADPGK	89	11	5376	2.1266	0.016729	1	0.943983
1	107589267	107611916	55170	PRMT6	23	3	5376	2.1254	0.016777	1	0.943983
17	42826405	42869214	4185	ADAM11	74	9	5376	2.1217	0.016932	1	0.943983
1	171800618	172397606	26052	DNM3	1121	50	5367	2.1206	0.016979	1	0.943983
12	120624502	120649014	6175	RPLP0	22	3	5376	2.1199	0.017009	1	0.943983
9	135926741	135957250	1056	CEL	20	3	5376	2.1172	0.01712	1	0.943983
9	32543524	32583182	4712	NDUFB6	46	6	5376	2.115	0.017214	1	0.943983
16	88626789	88708372	124245	ZC3H18	100	14	5367	2.1139	0.017264	1	0.943983
11	59797748	59825517	219990	OOSP2	31	8	5372	2.1118	0.017351	1	0.943983
3	47047898	47215467	29072	SETD2	159	7	5370	2.1103	0.017415	1	0.943983
8	11829830	11852099	613209	DEFB135	17	1	5376	2.1057	0.017614	1	0.943983
6	126267861	126311390	135114	HINT3	47	2	5376	2.1055	0.017623	1	0.943983
2	27520265	27541130	7349	UCN	10	1	5376	2.1045	0.017666	1	0.943983
4	23783644	24484394	10891	PPARGC1A	1206	96	5375	2.104	0.017688	1	0.943983
14	64683751	64815268	2100	ESR2	223	21	5375	2.103	0.017733	1	0.943983
6	133551512	133863258	2070	EYA4	772	46	5362	2.1026	0.01775	1	0.943983
3	115511210	116174385	4045	LSAMP	1220	64	5375	2.1013	0.017807	1	0.943983
14	35020615	35109366	58533	SNX6	130	8	5376	2.1003	0.017852	1	0.943983
6	90594188	90615819	84694	GJA10	57	12	5376	2.0985	0.017932	1	0.943983
6	126297576	126370422	60487	TRMT11	51	2	5376	2.0965	0.018019	1	0.943983
6	21583972	21608850	6659	SOX4	1	1	5376	2.0922	0.01821	1	0.943983
4	74337462	74379718	173	AFM	89	7	5373	2.0918	0.018228	1	0.943983
19	38914340	39088204	6261	RYR1	351	27	5337	2.0916	0.018239	1	0.943983
2	224812121	224842431	65080	MRPL44	42	3	5376	2.0893	0.018339	1	0.943983
8	63962047	64008612	7274	TTPA	118	14	5376	2.0892	0.018347	1	0.943983
5	6589352	6643473	54888	NSUN2	216	18	5374	2.0884	0.018383	1	0.943983
1	101445179	101501365	51611	DPH5	50	4	5376	2.0882	0.018388	1	0.943983
11	33870122	33923836	4005	LMO2	70	10	5367	2.0863	0.018476	1	0.943983
12	13703684	14143022	2904	GRIN2B	1068	71	5372	2.0859	0.018495	1	0.943983
3	47527130	47565199	54859	ELP6	28	1	5376	2.0831	0.018623	1	0.943983
8	124683034	124759647	312	ANXA13	145	20	5376	2.0818	0.018681	1	0.943983
5	68452837	68484072	891	CCNB1	77	6	5376	2.0816	0.018691	1	0.943983
13	21266222	21307239	53342	IL17D	94	10	5360	2.0802	0.018752	1	0.943983
16	11526047	11595611	400499	LOC400499	229	16	5376	2.0781	0.018848	1	0.943983
4	6685566	6708897	6286	S100P	7	1	5376	2.0731	0.019083	1	0.943983
19	56449198	56509995	126205	NLRP8	241	29	5372	2.0726	0.019105	1	0.943983
11	66600883	66624003	9986	RCE1	9	3	5352	2.0726	0.019107	1	0.943983
6	31664625	31688372	259215	LY6G6F	46	12	5328	2.0684	0.019303	1	0.943983
3	44273378	44383590	375337	TOPAZ1	179	9	5376	2.0682	0.019309	1	0.943983
12	114244543	114414176	9904	RBM19	509	25	5366	2.0676	0.019338	1	0.943983
22	26877893	26918462	24144	TFIP11	84	12	5376	2.0665	0.019392	1	0.943983
1	62198149	62639592	10207	INADL	804	44	5371	2.0661	0.019408	1	0.943983
17	1953133	2217069	23293	SMG6	479	14	5374	2.0658	0.019423	1	0.943983
6	117986617	118041890	116150	NUS1	49	7	5376	2.0655	0.019439	1	0.943983
1	15807896	15861407	842	CASP9	167	8	5376	2.0643	0.019495	1	0.943983
6	151715897	151783316	55005	RMND1	195	15	5376	2.0642	0.0195	1	0.943983
16	15518325	15692116	89927	C16orf45	82	8	5376	2.0594	0.019728	1	0.943983
1	192595268	192639441	6003	RGS13	65	6	5342	2.059	0.019749	1	0.943983
20	44024633	44049250	55861	DBNDD2	35	3	5376	2.058	0.019794	1	0.943983
11	59845734	59875940	2206	MS4A2	74	9	5376	2.0578	0.019806	1	0.943983
15	69442921	69574546	26035	GLCE	161	8	5376	2.0575	0.019817	1	0.943983
14	74073548	74096592	641372	ACOT6	26	3	5376	2.0574	0.019824	1	0.943983
18	32821023	32880196	100101467	ZSCAN30	75	9	5376	2.0564	0.019872	1	0.943983
8	144638362	144664928	642475	MROH6	31	5	5366	2.0551	0.019934	1	0.943983
1	232930638	232956092	54627	MAP10	39	6	5376	2.0533	0.020023	1	0.943983
7	93525820	93550485	2792	GNGT1	12	1	5376	2.053	0.020036	1	0.943983
10	99516508	99541756	6425	SFRP5	29	2	5376	2.0522	0.020073	1	0.943983
5	173305331	173397313	80315	CPEB4	179	14	5376	2.052	0.020087	1	0.943983
14	34975135	35018943	55837	EAPP	90	8	5376	2.0516	0.020106	1	0.943983
7	75606155	75633992	83862	TMEM120A	57	9	5348	2.0497	0.020195	1	0.943983
1	167180066	167406582	5451	POU2F1	124	10	5365	2.049	0.020232	1	0.943983
13	103441399	103503888	54841	BIVM	149	13	5376	2.0486	0.020253	1	0.943983
6	132119156	132226295	5167	ENPP1	140	20	5376	2.0468	0.020341	1	0.943983
6	31792693	31817541	50854	C6orf48	59	17	5374	2.0465	0.020351	1	0.943983
8	144646955	144670881	93100	NAPRT	52	7	5370	2.0424	0.020554	1	0.943983
14	20601895	20622821	390437	OR4N5	42	7	5376	2.0419	0.020579	1	0.943983
15	42824720	42851002	255252	LRRC57	24	3	5376	2.0396	0.020697	1	0.943983
5	176297870	176336333	3101	HK3	31	6	5376	2.0388	0.020737	1	0.943983
17	5312961	5346340	84268	RPAIN	112	7	5339	2.0383	0.020758	1	0.943983
11	60038014	60086445	51338	MS4A4A	95	12	5359	2.0372	0.020814	1	0.943983
13	57731331	57754352	729250	PRR20E	19	4	5376	2.0355	0.020899	1	0.943983
5	159838865	159865747	9232	PTTG1	45	9	5376	2.0353	0.020908	1	0.943983
16	67698436	67763273	81577	GFOD2	15	1	5376	2.035	0.020923	1	0.943983
12	68994619	69064385	5908	RAP1B	51	8	5367	2.0342	0.020964	1	0.943983
9	135896062	135943890	9328	GTF3C5	42	4	5376	2.0328	0.021037	1	0.943983
14	23446110	23489375	60686	C14orf93	1	1	5376	2.0319	0.02108	1	0.943983
8	9901830	10296401	4482	MSRA	1340	52	5356	2.0313	0.021112	1	0.943983
7	75821211	75926609	222183	SRRM3	76	5	5376	2.0307	0.021145	1	0.943983
3	126103751	126165399	348807	CCDC37	90	11	5376	2.0304	0.021157	1	0.943983
18	29588445	29663154	54941	RNF125	34	4	5376	2.03	0.021179	1	0.943983
17	15329332	15476945	100533496	TVP23C-CDRT4	236	22	5376	2.0295	0.021203	1	0.943983
17	28433821	28523493	84081	NSRP1	87	3	5376	2.0293	0.021214	1	0.943983
13	98076475	98130252	5911	RAP2A	46	5	5372	2.0286	0.021251	1	0.943983
6	31673048	31695698	58530	LY6G6D	40	10	5309	2.0258	0.021391	1	0.945383
6	31578450	31615554	7916	PRRC2A	117	18	5327	2.0256	0.021405	1	0.945383
7	38413297	38681167	273	AMPH	875	49	5372	2.0212	0.021632	1	0.945383
10	102727579	102757272	84545	MRPL43	34	3	5376	2.0211	0.021637	1	0.945383
2	3182741	3391653	7260	TSSC1	615	21	5376	2.0207	0.021657	1	0.945383
6	31628728	31650227	58496	LY6G5B	54	12	5332	2.0191	0.021739	1	0.945383
19	49578465	49621870	6625	SNRNP70	26	3	5376	2.0184	0.021775	1	0.945383
6	130142389	130192416	253582	TMEM244	241	22	5375	2.0139	0.022009	1	0.945383
14	77218235	77259363	22846	VASH1	58	12	5376	2.0138	0.022015	1	0.945383
2	27467440	27511093	7781	SLC30A3	59	6	5334	2.0138	0.022016	1	0.945383
17	75267492	75506678	10801	2009-09-01	281	23	5376	2.0137	0.022019	1	0.945383
10	75521830	75545977	170384	FUT11	22	2	5376	2.0117	0.022124	1	0.945383
2	85535141	85565419	10618	TGOLN2	55	4	5376	2.0101	0.022211	1	0.945383
7	140093843	140136653	401409	RAB19	51	6	5376	2.0092	0.022259	1	0.945383
14	104396763	104418645	647286	RD3L	37	5	5376	2.0073	0.022358	1	0.945383
10	102719254	102755373	57715	SEMA4G	39	4	5376	2.0059	0.022433	1	0.945383
6	133125708	133152007	6206	RPS12	95	9	5376	2.0056	0.02245	1	0.945383
17	9791027	9818684	5957	RCVRN	74	5	5376	2.005	0.022482	1	0.945383
1	217593834	217814426	55105	GPATCH2	203	27	5376	2.0045	0.022511	1	0.945383
6	41738500	41765110	29964	PRICKLE4	33	5	5376	2.0042	0.022522	1	0.945383
5	132018323	132083265	11127	KIF3A	87	3	5376	2.0016	0.022665	1	0.945383
16	67669030	67701472	146206	RLTPR	6	1	5376	2.0012	0.022683	1	0.945383
3	47011173	47061194	23218	NBEAL2	47	4	5376	2.0008	0.022708	1	0.945383
11	64853587	64889332	738	VPS51	26	5	5376	2.0005	0.022721	1	0.945383
19	6729693	6761529	9322	TRIP10	3	1	5376	1.9996	0.022773	1	0.945383
19	6742171	6777531	10045	SH2D3A	3	1	5376	1.9996	0.022773	1	0.945383
21	31699331	31720012	643812	KRTAP27-1	79	10	5353	1.9986	0.022826	1	0.945383
16	67690662	67712661	388284	C16orf86	6	1	5376	1.998	0.022859	1	0.945383
4	75300853	75330726	374	AREG	11	3	5376	1.9942	0.023065	1	0.945521
16	67684851	67706681	50855	PARD6A	5	1	5376	1.9938	0.023086	1	0.945521
16	67686850	67710628	84080	ENKD1	5	1	5376	1.9938	0.023086	1	0.945521
1	48751044	48947876	54558	SPATA6	215	22	5376	1.9923	0.023168	1	0.945521
5	96201644	96265420	64167	ERAP2	248	11	5376	1.9896	0.02332	1	0.945521
7	37877930	37950003	51314	NME8	335	25	5376	1.9893	0.023337	1	0.945521
10	77181217	78327133	83938	C10orf11	1496	91	5373	1.9879	0.023412	1	0.945521
4	84372092	84416290	84142	FAM175A	72	4	5376	1.9879	0.023414	1	0.945521
15	74518630	74638813	80125	CCDC33	161	15	5364	1.987	0.023461	1	0.945521
11	71810633	71833822	25906	ANAPC15	33	2	5312	1.9862	0.023507	1	0.945521
5	35607900	35824713	79925	SPEF2	512	25	5374	1.9845	0.023602	1	0.945521
16	67681415	67704718	65057	ACD	5	1	5376	1.9843	0.023611	1	0.945521
1	66989066	67220768	84251	SGIP1	722	24	5376	1.9837	0.023646	1	0.945521
7	120580817	120625711	54556	ING3	54	4	5376	1.983	0.023681	1	0.945521
17	56421037	56504931	54894	RNF43	102	11	5376	1.9826	0.023707	1	0.945521
3	47412383	47464931	25930	PTPN23	32	2	5376	1.9813	0.023781	1	0.946225
19	45900591	45992241	2067	ERCC1	20	3	5376	1.9801	0.023846	1	0.946568
19	2923216	2954969	58492	ZNF77	3	1	5376	1.9759	0.024081	1	0.947677
6	31820969	31856823	80736	SLC44A4	90	17	5365	1.9751	0.024127	1	0.947677
19	51115234	51153092	84258	SYT3	2	1	5376	1.9732	0.024239	1	0.947677
3	147093835	147134596	84107	ZIC4	47	8	5376	1.972	0.024306	1	0.947677
6	127749551	127851938	387104	SOGA3	198	17	5374	1.9668	0.024603	1	0.947677
1	159997257	160050051	3766	KCNJ10	57	6	5376	1.9665	0.02462	1	0.947677
5	68475375	68516184	64946	CENPH	82	5	5376	1.9661	0.024645	1	0.947677
9	80840978	80896799	84131	CEP78	63	7	5376	1.9644	0.024744	1	0.947677
19	45872892	45919787	10848	PPP1R13L	18	3	5376	1.9643	0.024747	1	0.947677
6	31681121	31704487	80739	C6orf25	32	9	5322	1.9626	0.024846	1	0.947677
21	27001594	27099874	58494	JAM2	216	20	5376	1.9616	0.024904	1	0.947677
22	37405683	37435863	4357	MPST	31	5	5376	1.9604	0.024972	1	0.947677
4	95209707	95274027	27306	HPGDS	120	7	5376	1.96	0.025	1	0.947677
7	94013873	94070544	1278	COL1A2	89	15	5375	1.9589	0.025061	1	0.947677
2	231080445	231187930	11262	SP140	255	17	5375	1.9578	0.025126	1	0.947677
12	52406616	52463291	3164	NR4A1	21	3	5376	1.9563	0.025212	1	0.947677
15	69581294	69709976	54852	PAQR5	147	11	5371	1.9559	0.025238	1	0.947677
8	42694780	42761866	81790	RNF170	39	3	5323	1.9532	0.025399	1	0.947677
10	49504682	49657403	5599	MAPK8	245	16	5376	1.953	0.02541	1	0.947677
1	165360159	165424592	6258	RXRG	195	26	5376	1.9529	0.025414	1	0.947677
16	67586310	67683088	10664	CTCF	3	1	5376	1.9528	0.02542	1	0.947677
11	122516398	122695187	84959	UBASH3B	318	35	5375	1.9525	0.025439	1	0.947677
19	6877560	6950464	2015	ADGRE1	258	11	5376	1.9504	0.025564	1	0.947677
8	82701816	82764539	64089	SNX16	224	12	5376	1.9502	0.025578	1	0.947677
2	224606403	224712319	130340	AP1S3	250	16	5376	1.9496	0.02561	1	0.947677
6	53122196	53223977	60481	ELOVL5	220	9	5376	1.9495	0.025616	1	0.947677
20	36922552	36975907	671	BPI	61	8	5376	1.949	0.02565	1	0.947677
3	46889357	46914973	4634	MYL3	14	2	5376	1.9476	0.025731	1	0.947677
2	162838751	162941052	1803	DPP4	61	6	5359	1.9476	0.025734	1	0.947677
3	133865978	133979586	6259	RYK	189	16	5346	1.9475	0.025736	1	0.947677
11	102207913	102259401	329	BIRC2	51	2	5376	1.9473	0.025747	1	0.947677
11	64845844	64866583	100130348	TMEM262	15	3	5376	1.9461	0.025822	1	0.947677
11	64873875	64895170	741	ZNHIT2	12	3	5376	1.9456	0.025854	1	0.947677
6	170834204	170872417	5689	PSMB1	45	2	5376	1.9455	0.025857	1	0.947677
1	40079103	40115348	26508	HEYL	33	8	5376	1.9443	0.025929	1	0.947677
11	129675732	129739898	120224	TMEM45B	118	12	5375	1.9436	0.025971	1	0.947677
10	75494039	75541933	9632	SEC24C	42	4	5376	1.9433	0.025989	1	0.947677
6	24534332	24656383	9856	KIAA0319	327	30	5375	1.9423	0.026048	1	0.947677
5	167709065	167909308	23286	WWC1	296	41	5376	1.9407	0.026147	1	0.947677
22	35786116	35830495	4174	MCM5	25	5	5376	1.9391	0.026247	1	0.947677
11	118967771	118998304	9854	C2CD2L	43	3	5376	1.9374	0.026348	1	0.947677
16	87853629	87913100	8140	SLC7A5	31	4	5376	1.9367	0.026393	1	0.947677
5	31522373	31565165	55322	C5orf22	97	12	5358	1.9356	0.026456	1	0.947677
2	53984929	54012320	494143	CHAC2	64	10	5374	1.9354	0.026472	1	0.947677
5	6623500	6679675	6715	SRD5A1	165	16	5374	1.9336	0.02658	1	0.947677
14	21474922	21549098	57447	NDRG2	16	7	5376	1.9336	0.026581	1	0.947677
6	130329728	130472594	84456	L3MBTL3	262	18	5375	1.9325	0.02665	1	0.947677
3	47445184	47527603	22937	SCAP	41	2	5364	1.9321	0.026673	1	0.947677
14	77282725	77346656	145497	LRRC74A	119	19	5347	1.9294	0.02684	1	0.947677
3	31564130	31687556	201595	STT3B	89	5	5376	1.9262	0.027039	1	0.947677
5	38835960	38945743	9180	OSMR	212	29	5370	1.925	0.027112	1	0.947677
3	54942264	55011115	57408	LRTM1	150	14	5376	1.925	0.027112	1	0.947677
10	106089377	106224848	159686	CFAP58	131	13	5375	1.925	0.027116	1	0.947677
7	143078205	143115985	2041	EPHA1	1	1	5376	1.923	0.02724	1	0.947677
11	63127142	63187731	114571	SLC22A9	98	7	5376	1.9209	0.027375	1	0.947677
17	9719152	9804269	9340	GLP2R	224	14	5376	1.9202	0.027418	1	0.947677
1	240245185	240648491	56776	FMN2	878	50	5376	1.9181	0.027547	1	0.947677
6	31619006	31644060	7918	GPANK1	62	14	5330	1.917	0.027618	1	0.947677
15	73602200	73671605	10021	HCN4	83	9	5376	1.9162	0.02767	1	0.947677
6	132768663	132844337	8417	STX7	144	15	5376	1.9157	0.027701	1	0.947677
8	144651867	144689845	1936	EEF1D	88	8	5372	1.9125	0.027907	1	0.947677
8	56675791	56748007	96764	TGS1	173	8	5376	1.9115	0.027973	1	0.947677
20	929095	992907	343637	RSPO4	45	8	5376	1.9104	0.02804	1	0.947677
8	133123105	133503004	3786	KCNQ3	898	61	5375	1.9104	0.028044	1	0.947677
14	104384776	104529004	122402	TDRD9	239	10	5376	1.9095	0.028096	1	0.947677
11	35674353	35840930	54765	TRIM44	88	8	5375	1.9077	0.028214	1	0.947677
9	140762241	141029076	774	CACNA1B	12	1	5376	1.9069	0.028267	1	0.947677
6	117793803	117901021	285761	DCBLD1	264	19	5360	1.9061	0.028321	1	0.947677
22	35685268	35753987	10043	TOM1	112	7	5376	1.9049	0.028394	1	0.947677
1	86802507	86872025	57489	ODF2L	144	11	5369	1.9049	0.028397	1	0.947677
11	70039269	70063508	8772	FADD	30	6	5376	1.9046	0.028413	1	0.947677
12	113820250	113851692	10993	SDS	3	1	5376	1.9046	0.028416	1	0.947677
18	52879562	53313252	6925	TCF4	610	39	5367	1.9039	0.028464	1	0.947677
3	167391692	167462693	11235	PDCD10	74	2	5376	1.9036	0.028481	1	0.947677
2	159815146	160099170	85461	TANC1	616	37	5368	1.9033	0.028498	1	0.947677
10	49354602	49492941	143162	FRMPD2	135	11	5374	1.903	0.028523	1	0.947677
4	26575546	26768232	55296	TBC1D19	10	1	5376	1.9029	0.028529	1	0.947677
3	44369574	44460940	285343	TCAIM	134	9	5376	1.9009	0.02866	1	0.947677
19	34653352	34730420	26065	LSM14A	103	4	5376	1.9003	0.028698	1	0.947677
10	102737293	102764159	56652	C10orf2	36	3	5376	1.8985	0.028813	1	0.947677
8	11821446	11842108	613210	DEFB136	29	3	5376	1.8969	0.028922	1	0.947677
11	93384816	93473524	85459	CEP295	51	5	5376	1.8944	0.029084	1	0.947677
21	34905344	34959820	6651	SON	19	3	5376	1.8944	0.029089	1	0.947677
6	31816829	31840709	4758	NEU1	75	15	5369	1.8939	0.029117	1	0.947677
9	32530542	32562626	10210	TOPORS	41	6	5376	1.8934	0.029154	1	0.947677
4	164405673	164451691	55319	TMA16	89	8	5376	1.8925	0.029214	1	0.947677
5	71728238	71813249	167465	ZNF366	150	11	5374	1.8916	0.029275	1	0.947677
1	156800665	156838712	3645	INSRR	13	1	5376	1.8914	0.029285	1	0.947677
1	43262723	43293059	374969	CCDC23	52	7	5343	1.8908	0.029329	1	0.947677
15	58877403	59052177	102	ADAM10	227	11	5376	1.8905	0.029343	1	0.947677
7	20811894	20836508	221833	SP8	9	2	5376	1.89	0.029379	1	0.947677
3	122775856	122890953	10954	PDIA5	201	24	5376	1.8894	0.029418	1	0.947677
20	9485005	9521171	24141	LAMP5	77	12	5366	1.889	0.029443	1	0.947677
2	211285973	211352347	10314	LANCL1	128	7	5376	1.8885	0.029478	1	0.947677
6	129887290	130041370	93663	ARHGAP18	419	40	5375	1.8884	0.029488	1	0.947677
9	27099147	27240172	7010	TEK	637	55	5376	1.8871	0.029577	1	0.947677
3	10173319	10205354	7428	VHL	29	2	5376	1.8862	0.029635	1	0.947677
2	73134604	73172020	2016	EMX1	19	4	5376	1.8846	0.029742	1	0.947677
5	178358194	178403218	285676	ZNF454	104	10	5376	1.8841	0.029779	1	0.947677
1	161006731	161049760	257106	ARHGAP30	59	9	5376	1.8828	0.029864	1	0.947677
15	38216801	38253623	145942	TMCO5A	31	3	5376	1.881	0.029989	1	0.947677
1	110282702	110316644	79574	EPS8L3	29	2	5376	1.8798	0.030069	1	0.947677
18	3401925	3468409	7050	TGIF1	30	7	5376	1.8776	0.030218	1	0.947677
21	34866238	34925223	2618	GART	48	5	5376	1.8771	0.03025	1	0.947677
12	13339602	13379708	2012	EMP1	64	11	5376	1.877	0.030256	1	0.947677
8	6825171	6847614	1667	DEFA1	14	3	5376	1.8767	0.030283	1	0.947677
6	31622995	31647844	1460	CSNK2B	62	13	5330	1.8757	0.030349	1	0.947677
19	45643008	45673408	284353	NKPD1	11	2	5376	1.8744	0.030436	1	0.947677
2	224829765	224914036	5270	SERPINE2	186	20	5376	1.8735	0.0305	1	0.947677
22	37377160	37413877	339669	TEX33	139	13	5375	1.8734	0.030509	1	0.947677
6	31634461	31658150	80741	LY6G5C	44	10	5344	1.872	0.030604	1	0.947677
6	31676425	31699511	80740	LY6G6C	38	9	5318	1.8712	0.030662	1	0.947677
14	85986411	86105040	23768	FLRT2	275	27	5347	1.8709	0.030681	1	0.947677
9	32445300	32536322	23586	DDX58	169	12	5376	1.8708	0.030689	1	0.947677
7	99074142	99107925	84124	ZNF394	13	3	5376	1.8689	0.03082	1	0.947677
5	132073137	132099856	645121	CCNI2	5	1	5376	1.8686	0.030841	1	0.947677
5	132076509	132123976	23176	2008-09-01	6	1	5376	1.8652	0.031077	1	0.947677
18	32546892	32733434	10982	MAPRE2	270	19	5353	1.8641	0.031154	1	0.947677
5	90654541	90689149	57561	ARRDC3	11	1	5376	1.8638	0.031178	1	0.947677
12	53221588	53252778	196374	KRT78	21	3	5376	1.8635	0.031195	1	0.947677
1	39318162	39349050	26292	MYCBP	43	5	5376	1.8632	0.031217	1	0.947677
21	44939066	45089380	11077	HSF2BP	108	4	5376	1.8611	0.031367	1	0.947677
22	31021793	31053862	339665	SLC35E4	90	8	5314	1.8587	0.031533	1	0.947677
9	127987127	128013666	3309	HSPA5	14	2	5376	1.8581	0.03158	1	0.947677
11	122699255	122753347	56253	CRTAM	113	17	5367	1.8579	0.031594	1	0.947677
6	31616075	31638549	57827	C6orf47	54	13	5332	1.8562	0.031716	1	0.947677
5	161102658	161139598	2559	GABRA6	80	9	5374	1.8559	0.031736	1	0.947677
2	24262584	24296551	2281	FKBP1B	73	8	5369	1.8551	0.031789	1	0.947677
15	91632996	91854539	9899	SV2B	489	41	5376	1.8548	0.031814	1	0.947677
11	118954580	118976177	3014	H2AFX	17	3	5376	1.8524	0.031987	1	0.947677
13	28700997	28879475	255967	PAN3	144	10	5376	1.8515	0.032052	1	0.947677
12	113850042	113886081	113675	SDSL	5	1	5376	1.8512	0.032071	1	0.947677
7	143068338	143098204	7791	ZYX	2	1	5376	1.8506	0.032116	1	0.947677
13	24455238	24481145	387911	C1QTNF9B	27	3	5376	1.8504	0.03213	1	0.947677
6	17383447	17568023	10486	CAP2	297	23	5369	1.85	0.032155	1	0.947677
11	65132663	65161172	283130	SLC25A45	13	3	5376	1.8459	0.032453	1	0.947677
10	6176843	6287508	5209	PFKFB3	75	13	5376	1.8441	0.032582	1	0.947677
7	99415636	99473727	64816	CYP3A43	61	5	5370	1.8434	0.032638	1	0.947677
17	28511337	28572986	6532	SLC6A4	54	5	5376	1.8427	0.032684	1	0.947677
11	61573675	61644826	9415	FADS2	133	14	5376	1.8404	0.032857	1	0.947677
7	140405749	140634564	673	BRAF	176	6	5376	1.8369	0.033116	1	0.947677
5	131518299	131573556	8974	P4HA2	78	8	5376	1.8361	0.033172	1	0.947677
17	56412536	56439599	6827	SUPT4H1	36	6	5376	1.835	0.033254	1	0.947677
17	56305787	56355879	4025	LPO	38	6	5371	1.8337	0.033352	1	0.947677
15	81464941	81615104	3603	IL16	261	14	5376	1.8322	0.033463	1	0.947677
2	54004068	54055956	27248	ERLEC1	105	13	5375	1.8316	0.033507	1	0.947677
6	144451770	144523076	8676	STX11	54	8	5366	1.831	0.033551	1	0.947677
8	37990218	38018783	6770	STAR	1	1	5376	1.8305	0.03359	1	0.947677
11	31274171	31401357	341019	DCDC1	125	7	5376	1.8301	0.033621	1	0.947677
19	19966639	20015099	56242	ZNF253	28	2	5376	1.8295	0.03366	1	0.947677
6	139683392	139705787	10370	CITED2	14	2	5376	1.8295	0.033663	1	0.947677
1	41962036	42511596	59269	HIVEP3	1034	45	5369	1.8294	0.033669	1	0.947677
4	4851392	4875663	4487	MSX1	17	4	5376	1.829	0.033702	1	0.947677
4	78968724	79475423	80144	FRAS1	1513	37	5375	1.8284	0.033748	1	0.947677
3	180309918	180346120	151613	TTC14	10	2	5376	1.8281	0.033764	1	0.947677
3	186343758	186380797	26998	FETUB	75	6	5376	1.8281	0.033768	1	0.947677
19	14615581	14650087	3337	DNAJB1	13	1	5376	1.8273	0.033824	1	0.947677
4	155494280	155521897	2243	FGA	10	2	5376	1.8272	0.033834	1	0.947677
2	88316724	88365315	51315	KRCC1	22	1	5376	1.8266	0.03388	1	0.947677
20	804354	836922	83541	FAM110A	35	4	5376	1.826	0.033924	1	0.947677
5	176227560	176317899	90249	UNC5A	6	1	5376	1.8239	0.034084	1	0.947677
19	33867855	34022799	5184	PEPD	430	29	5374	1.8237	0.034097	1	0.947677
22	30993070	31033047	6948	TCN2	122	9	5341	1.8224	0.034198	1	0.947677
22	20785806	20860170	84861	KLHL22	65	4	5376	1.8223	0.034207	1	0.947677
3	141487043	141545892	131890	GRK7	54	6	5370	1.8217	0.034254	1	0.947677
12	100587447	100670857	120863	DEPDC4	74	8	5376	1.8212	0.034289	1	0.947677
22	38235379	38294789	51386	EIF3L	37	3	5372	1.821	0.034302	1	0.947677
19	36594611	36616206	5438	POLR2I	3	1	5376	1.8199	0.034384	1	0.947677
19	10193013	10225710	83854	ANGPTL6	3	1	5376	1.8196	0.034408	1	0.947677
2	24280454	24309314	51639	SF3B6	71	6	5366	1.8179	0.034541	1	0.947677
19	47411824	47518334	2909	ARHGAP35	17	1	5376	1.8177	0.034556	1	0.947677
1	101351632	101562821	148867	SLC30A7	186	8	5376	1.8171	0.034603	1	0.947677
14	52771016	52805324	5732	PTGER2	61	8	5354	1.8169	0.034614	1	0.947677
7	157321750	158390482	5799	PTPRN2	1358	101	5376	1.816	0.034682	1	0.947677
12	11023560	11046874	5554	PRH1	58	3	5376	1.8158	0.034704	1	0.947677
4	1183923	1205046	101928548	LOC101928548	20	4	5376	1.8157	0.034704	1	0.947677
19	5445426	5466867	148066	ZNRF4	15	3	5376	1.8155	0.034723	1	0.947677
19	10212197	10236065	5032	P2RY11	4	1	5376	1.8147	0.034783	1	0.947677
19	10215690	10240599	8666	EIF3G	4	1	5376	1.8147	0.034783	1	0.947677
19	10206899	10231975	56342	PPAN	4	1	5376	1.8147	0.034783	1	0.947677
19	10206899	10236065	692312	PPAN-P2RY11	4	1	5376	1.8147	0.034783	1	0.947677
13	57718195	57741216	729240	PRR20C	1	1	5376	1.8145	0.0348	1	0.947677
5	159764761	159807657	114898	C1QTNF2	83	10	5374	1.8135	0.03488	1	0.947677
13	103449496	103538351	100533467	BIVM-ERCC5	186	16	5376	1.8129	0.034921	1	0.947677
13	50476842	50520626	57213	SPRYD7	66	7	5326	1.8116	0.035022	1	0.947677
6	139215620	139319419	85021	REPS1	183	11	5340	1.8116	0.035024	1	0.947677
10	81904880	81975433	311	ANXA11	215	19	5376	1.8115	0.035031	1	0.947677
17	72566111	72598370	100131439	CD300LD	93	8	5376	1.8111	0.035063	1	0.947677
2	24290303	24318085	9540	TP53I3	77	5	5369	1.8109	0.035076	1	0.947677
8	42239279	42273455	7419	VDAC3	16	2	5327	1.8094	0.035194	1	0.947677
1	247409374	247430447	317705	VN1R5	60	7	5376	1.809	0.035229	1	0.947677
10	17351282	17506408	338596	ST8SIA6	688	31	5360	1.8085	0.035266	1	0.947677
11	66502207	66623997	79703	C11orf80	56	7	5362	1.808	0.035303	1	0.947677
4	44670433	44712944	60558	GUF1	68	5	5372	1.8077	0.035324	1	0.947677
9	130459263	130486303	286207	C9orf117	9	1	5376	1.8077	0.035326	1	0.947677
10	100206834	101005632	60495	HPSE2	1560	34	5376	1.807	0.035385	1	0.947677
13	75848809	76066782	9882	TBC1D4	366	41	5375	1.8069	0.035386	1	0.947677
6	111293274	111357299	84154	RPF2	264	9	5370	1.8051	0.035528	1	0.947677
17	43128322	43196384	4836	NMT1	176	16	5376	1.8036	0.035645	1	0.947677
17	56237017	56257940	124538	OR4D2	41	4	5376	1.8024	0.035738	1	0.947677
2	9779437	9815837	101926982	LOC101926982	51	4	5376	1.8024	0.035745	1	0.947677
2	87032460	87099047	926	CD8B	54	4	5376	1.802	0.03577	1	0.947677
11	71703910	71801732	4926	NUMA1	156	5	5323	1.8003	0.03591	1	0.947677
1	156485197	156552396	128239	IQGAP3	128	12	5375	1.8001	0.035921	1	0.947677
1	111718591	111757160	79961	DENND2D	20	5	5376	1.7994	0.035975	1	0.947677
2	85874440	85905864	6439	SFTPB	15	3	5376	1.7985	0.036049	1	0.947677
1	15888194	15921605	79814	AGMAT	128	7	5376	1.798	0.036087	1	0.947677
3	57221866	57271656	8820	HESX1	50	5	5375	1.798	0.036088	1	0.947677
19	52135806	52160132	100049587	SIGLEC14	19	4	5376	1.7974	0.036137	1	0.947677
8	42681817	42708474	55145	THAP1	4	1	5305	1.7968	0.036183	1	0.947677
20	52814502	52846492	5203	PFDN4	60	7	5376	1.7967	0.03619	1	0.947677
1	109646585	109759403	57535	KIAA1324	190	17	5375	1.7964	0.036217	1	0.947677
9	130466227	130497152	138428	PTRH1	30	2	5376	1.7959	0.036258	1	0.947677
3	37416477	37486988	339883	C3orf35	76	8	5376	1.7952	0.036309	1	0.947677
7	29750114	29792218	101928208	LOC101928208	67	5	5376	1.7944	0.036374	1	0.947677
6	7316887	7399976	285782	CAGE1	176	12	5376	1.7932	0.036473	1	0.947677
1	110645062	110666569	164153	UBL4B	52	9	5376	1.7911	0.036638	1	0.947677
20	36312357	36510531	56259	CTNNBL1	250	14	5376	1.7903	0.036705	1	0.947677
17	8284022	8311144	643904	RNF222	23	4	5376	1.7895	0.036766	1	0.947677
6	160627794	160689963	6582	SLC22A2	161	9	5376	1.7893	0.036786	1	0.947677
16	2024150	2047750	2671	GFER	18	1	5359	1.7892	0.03679	1	0.947677
16	2029946	2054276	9143	SYNGR3	18	1	5359	1.7892	0.03679	1	0.947677
16	2018918	2041704	124056	NOXO1	18	1	5359	1.7892	0.03679	1	0.947677
6	31684817	31708039	23564	DDAH2	32	9	5329	1.7886	0.036837	1	0.947677
17	1923431	1957183	1801	DPH1	9	2	5376	1.788	0.036888	1	0.947677
8	18238755	18268723	10	NAT2	192	16	5348	1.7878	0.036904	1	0.947677
3	156533069	156773918	389170	LEKR1	598	17	5376	1.7878	0.036908	1	0.947677
13	50192435	50218008	115761	ARL11	60	11	5371	1.7876	0.036916	1	0.947677
2	212230442	213413879	2066	ERBB4	2708	124	5375	1.7872	0.036951	1	0.947677
20	31441595	31491113	388795	EFCAB8	123	9	5376	1.7867	0.036996	1	0.947677
2	53887117	54024146	51130	ASB3	344	21	5375	1.7861	0.037039	1	0.947677
4	129180392	129219984	10424	PGRMC2	44	5	5376	1.7857	0.037078	1	0.947677
16	2037653	2069822	90850	ZNF598	12	1	5376	1.7854	0.037102	1	0.947677
15	40851503	40876666	27079	RPUSD2	91	8	5373	1.7853	0.037107	1	0.947677
1	112006474	112031134	128346	C1orf162	17	3	5376	1.784	0.037213	1	0.947677
1	46759324	46792448	7388	UQCRH	27	5	5376	1.7831	0.037289	1	0.947677
19	46613328	46637931	388555	IGFL3	3	1	5376	1.783	0.037293	1	0.947677
19	52829498	52880376	162963	ZNF610	75	10	5376	1.7828	0.037313	1	0.947677
11	129723670	129775490	4798	NFRKB	67	7	5369	1.7821	0.037363	1	0.947677
17	43227502	43257406	124790	HEXIM2	13	3	5376	1.7803	0.037511	1	0.947912
12	94950900	95054324	57458	TMCC3	243	30	5376	1.78	0.037535	1	0.947912
2	935320	957797	101060391	LOC101060391	39	5	5376	1.7795	0.037577	1	0.947912
17	3333305	3427146	84690	SPATA22	179	9	5370	1.7784	0.037665	1	0.947912
14	23379733	23408789	10419	PRMT5	48	2	5376	1.7784	0.03767	1	0.947912
3	127338002	127401653	50512	PODXL2	10	2	5376	1.7779	0.037711	1	0.947912
3	195766155	195819032	7037	TFRC	88	7	5376	1.7745	0.037987	1	0.952125
13	24453028	24476242	542767	C1QTNF9B-AS1	28	3	5376	1.7745	0.037992	1	0.952125
10	124903760	124934886	9184	BUB3	15	1	5376	1.7734	0.038079	1	0.952883
6	167560360	167581319	2853	GPR31	20	1	5376	1.7718	0.038211	1	0.953719
13	103408460	103436168	93081	TEX30	43	6	5376	1.7716	0.038226	1	0.953719
8	56641317	56695955	137695	TMEM68	127	8	5376	1.7706	0.038314	1	0.954496
6	31610187	31635987	55937	APOM	66	15	5326	1.7678	0.038545	1	0.958828
6	31837536	31875464	10919	EHMT2	87	16	5363	1.766	0.038699	1	0.959712
4	44684190	44738651	132789	GNPDA2	98	5	5371	1.7656	0.038731	1	0.959712
16	2012064	2038751	10607	TBL3	13	1	5352	1.7654	0.038752	1	0.959712
5	72911983	73247818	64283	ARHGEF28	678	43	5374	1.7634	0.038914	1	0.960613
1	160041360	160069212	3765	KCNJ9	47	6	5376	1.7632	0.038934	1	0.960613
17	26924799	26951377	124923	SGK494	6	2	5376	1.7629	0.03896	1	0.960613
12	120638242	120713574	5829	PXN	55	3	5376	1.7611	0.039115	1	0.962235
7	21457689	21564440	6671	SP4	199	22	5339	1.7603	0.039182	1	0.962235
2	197053971	197468416	57520	HECW2	830	42	5374	1.7597	0.039229	1	0.962235
3	42840964	42918775	1238	ACKR2	115	10	5376	1.7594	0.039255	1	0.962235
9	116049373	116075554	138065	RNF183	48	7	5376	1.7569	0.039471	1	0.965788
5	148863896	148941115	1452	CSNK1A1	82	8	5376	1.7563	0.039515	1	0.965788
3	157144580	157171417	5806	PTX3	49	6	5376	1.7542	0.039699	1	0.96739
11	1618795	1639693	387266	KRTAP5-3	79	9	5376	1.7535	0.03976	1	0.96739
14	106022614	107298051	3492	IGH	148	7	5376	1.7534	0.039766	1	0.96739
4	26155077	26446753	3516	RBPJ	254	19	5376	1.7529	0.039811	1	0.96739
4	44614354	44663658	285525	YIPF7	158	10	5371	1.7499	0.040067	1	0.969927
17	3326164	3347135	8388	OR1E2	41	5	5349	1.7472	0.040304	1	0.969927
10	82085858	82126523	143241	DYDC1	106	10	5376	1.7469	0.04033	1	0.969927
3	9977226	10004078	285368	PRRT3	31	2	5376	1.7459	0.040416	1	0.969927
8	125453048	125475267	55039	TRMT12	24	2	5376	1.7437	0.040608	1	0.969927
4	84367085	84392929	51023	MRPS18C	37	3	5376	1.7434	0.040636	1	0.969927
4	95118759	95222443	56916	SMARCAD1	175	7	5376	1.7433	0.040645	1	0.969927
21	45695721	45728102	326	AIRE	22	1	5376	1.7426	0.040699	1	0.969927
21	45709925	45757261	5211	PFKL	22	1	5376	1.7426	0.040699	1	0.969927
14	23359854	23398396	55147	RBM23	45	2	5376	1.7422	0.040741	1	0.969927
1	207915383	207978861	4179	CD46	106	7	5376	1.7416	0.040791	1	0.969927
8	99104567	99139418	10247	HRSP12	63	9	5376	1.7413	0.040817	1	0.969927
1	15792596	15827895	51032	CELA2B	80	8	5376	1.7406	0.040875	1	0.969927
21	46064130	46084576	386684	KRTAP12-4	77	7	5376	1.739	0.041021	1	0.969927
6	111125823	111226916	262	AMD1	228	14	5366	1.7388	0.041033	1	0.969927
11	58466230	58509447	10249	GLYAT	126	8	5355	1.7388	0.041038	1	0.969927
11	30021288	30048577	3739	KCNA4	38	7	5376	1.7377	0.041133	1	0.969927
6	150679987	150735765	389434	IYD	289	17	5363	1.7375	0.041146	1	0.969927
3	193843931	193866401	3280	HES1	14	2	5376	1.7372	0.041173	1	0.969927
9	133559158	133590452	23404	EXOSC2	30	3	5376	1.7372	0.041179	1	0.969927
1	172379828	172447969	92346	C1orf105	149	14	5376	1.7369	0.0412	1	0.969927
15	89168904	89208881	3669	ISG20	38	7	5376	1.7366	0.041232	1	0.969927
1	43243661	43274227	100129924	LOC100129924	43	6	5348	1.7364	0.041244	1	0.969927
6	31697725	31740455	4439	MSH5	84	17	5316	1.7346	0.041407	1	0.970212
8	126094083	126389367	286053	NSMCE2	363	26	5371	1.734	0.041463	1	0.970212
6	36348328	36420666	222659	PXT1	162	7	5376	1.733	0.041545	1	0.970212
1	43113706	43152429	10465	PPIH	56	8	5376	1.7325	0.041589	1	0.970212
11	61881445	61930635	3619	INCENP	185	12	5376	1.7291	0.041898	1	0.970212
2	74578281	74629214	1639	DCTN1	29	2	5376	1.7287	0.041931	1	0.970212
3	169480619	169517504	55892	MYNN	51	4	5351	1.7279	0.042005	1	0.970212
13	36865775	36954317	23111	SPG20	210	11	5376	1.7274	0.042049	1	0.970212
2	39882638	39955103	130733	TMEM178A	81	4	5376	1.7271	0.042075	1	0.970212
9	135240935	135292238	7270	TTF1	3	1	5376	1.7271	0.042079	1	0.970212
3	127381781	127409769	80325	ABTB1	3	1	5376	1.7267	0.042111	1	0.970212
1	62650474	62688000	54596	L1TD1	200	21	5376	1.7265	0.042128	1	0.970212
6	93939738	94139302	2045	EPHA7	371	40	5373	1.7258	0.042188	1	0.970212
16	27204807	27243089	79831	KDM8	26	3	5376	1.7257	0.042197	1	0.970212
13	99896967	99920682	2841	GPR18	29	7	5376	1.7251	0.042258	1	0.970212
11	43892357	43951825	221120	ALKBH3	150	13	5376	1.7232	0.042424	1	0.970212
13	103426631	103461404	79070	KDELC1	63	5	5376	1.7232	0.042427	1	0.970212
3	186373747	186406023	3273	HRG	71	6	5373	1.7224	0.042499	1	0.970212
7	15640837	15736308	4223	MEOX2	269	20	5374	1.7215	0.04258	1	0.970212
19	17316155	17340638	55850	USE1	1	1	5376	1.719	0.04281	1	0.970212
11	1864200	1923493	4046	LSP1	3	1	5376	1.7186	0.042846	1	0.970212
10	64123916	64441771	22891	ZNF365	738	62	5373	1.7183	0.04287	1	0.970212
3	9965478	9997097	78987	CRELD1	23	1	5376	1.718	0.042894	1	0.970212
11	6779238	6800188	338755	OR2AG2	94	10	5376	1.7179	0.042905	1	0.970212
10	102757440	102800914	79955	PDZD7	26	5	5376	1.7174	0.042955	1	0.970212
6	17092489	17141603	401236	STMND1	79	7	5374	1.7173	0.042963	1	0.970212
21	31849509	31869667	337969	KRTAP19-2	22	1	5376	1.7163	0.043052	1	0.970212
17	48575745	48618863	84073	MYCBPAP	67	6	5375	1.7163	0.043057	1	0.970212
20	54957427	54989582	1477	CSTF1	8	2	5376	1.7163	0.043058	1	0.970212
5	68503573	68535985	92259	MRPS36	70	5	5376	1.7158	0.043098	1	0.970212
3	169474709	169497683	84517	ACTRT3	29	3	5356	1.7157	0.043106	1	0.970212
17	1655259	1690859	5176	SERPINF1	51	5	5376	1.7145	0.043214	1	0.970212
12	29643746	29947692	83857	TMTC1	582	39	5375	1.714	0.043268	1	0.970212
3	46953220	47033500	151903	CCDC12	58	2	5376	1.7134	0.043315	1	0.970212
17	19427167	19492346	55244	SLC47A1	1	1	5376	1.7108	0.04356	1	0.970212
2	10851775	10935236	245973	ATP6V1C2	193	18	5376	1.7106	0.043578	1	0.970212
4	145905727	146029693	10393	ANAPC10	54	5	5376	1.7081	0.043806	1	0.970212
16	57536090	57580477	92922	CCDC102A	96	12	5376	1.7078	0.04384	1	0.970212
5	96259784	96281855	101929747	LOC101929747	56	4	5376	1.7078	0.043841	1	0.970212
8	8630864	8761131	9258	MFHAS1	423	19	5376	1.7072	0.04389	1	0.970212
11	65144041	65190996	83786	FRMD8	26	4	5376	1.707	0.043911	1	0.970212
11	62837412	62921693	283238	SLC22A24	352	10	5368	1.706	0.044003	1	0.970212
21	31802646	31823098	254950	KRTAP15-1	47	1	5376	1.7056	0.044039	1	0.970212
15	78386948	78433877	10518	CIB2	116	16	5376	1.7054	0.044061	1	0.970212
12	120522899	120564643	11021	RAB35	42	5	5376	1.7053	0.044071	1	0.970212
19	49241268	49268647	2523	FUT1	26	1	5376	1.7049	0.044111	1	0.970212
10	72962292	73072635	219699	UNC5B	133	21	5376	1.7044	0.044151	1	0.970212
9	125221369	125286376	26740	OR1J2	87	17	5299	1.704	0.044188	1	0.970212
3	10332613	10372872	6396	SEC13	102	13	5376	1.704	0.044194	1	0.970212
1	54307392	54365487	54432	YIPF1	155	10	5376	1.703	0.044282	1	0.970212
19	52790426	52839180	147657	ZNF480	61	5	5376	1.7029	0.044296	1	0.970212
2	85350583	85547511	83439	TCF7L1	364	39	5376	1.702	0.044382	1	0.970212
6	41147552	41178925	79865	TREML2	75	11	5329	1.7012	0.044456	1	0.970212
11	102178181	102220134	330	BIRC3	19	2	5376	1.7003	0.044533	1	0.970212
15	31504970	31533050	283710	LOC283710	65	10	5376	1.7	0.044565	1	0.970212
17	56150780	56177618	140735	DYNLL2	13	2	5376	1.6998	0.04458	1	0.970212
16	77746389	77819332	283927	NUDT7	280	17	5376	1.6997	0.044595	1	0.970212
19	49234073	49260831	284359	IZUMO1	30	1	5376	1.6987	0.04469	1	0.970212
15	40753160	40775357	113189	CHST14	19	3	5376	1.6985	0.044703	1	0.970212
14	50768256	50812359	27109	ATP5S	104	4	5376	1.6983	0.044723	1	0.970212
6	167574081	167606396	401285	TCP10L2	29	3	5376	1.6958	0.044963	1	0.972182
1	110983788	111009976	84432	PROK1	50	10	5376	1.695	0.045041	1	0.972182
1	226063982	226086846	10637	LEFTY1	79	7	5376	1.6944	0.04509	1	0.972182
21	31842364	31862636	337882	KRTAP19-1	25	1	5376	1.6939	0.045139	1	0.972182
19	50184363	50226988	126129	CPT1C	16	1	5376	1.6936	0.04517	1	0.972182
21	45069432	45125960	23076	RRP1B	87	3	5376	1.6928	0.045243	1	0.972182
6	31644726	31681137	7920	ABHD16A	62	12	5338	1.6923	0.04529	1	0.972182
15	42695016	42793390	64397	ZNF106	105	8	5376	1.6908	0.045436	1	0.972182
19	51864874	51885976	4818	NKG7	8	1	5376	1.6906	0.045461	1	0.972182
14	103790339	103821362	1983	EIF5	42	5	5376	1.6894	0.045575	1	0.972182
13	28110048	28204720	222484	LNX2	162	15	5376	1.6893	0.045577	1	0.972182
22	24853344	24932553	51733	UPB1	88	8	5376	1.6882	0.04569	1	0.972182
12	54048944	54080512	517	ATP5G2	76	6	5376	1.688	0.045703	1	0.972182
3	8765486	8798451	859	CAV3	9	2	5376	1.6877	0.045731	1	0.972182
19	51860352	51882498	125875	CLDND2	7	1	5376	1.6871	0.045793	1	0.972182
2	74431997	74580534	57835	SLC4A5	120	11	5376	1.6868	0.045826	1	0.972182
19	51873163	51901210	3982	LIM2	9	1	5376	1.6866	0.04584	1	0.972182
19	41161810	41206556	9253	NUMBL	24	2	5376	1.6864	0.045856	1	0.972182
16	57428679	57459974	6361	CCL17	103	16	5376	1.6858	0.045919	1	0.97229
20	1236948	1299971	9751	SNPH	36	5	5376	1.6849	0.046001	1	0.972454
4	108958701	109100112	51176	LEF1	188	13	5366	1.684	0.046088	1	0.972454
1	200832083	200853306	2848	GPR25	64	12	5376	1.6834	0.046151	1	0.972454
19	51881543	51903828	147646	C19orf84	4	1	5376	1.6809	0.04639	1	0.972454
9	133529981	133568384	59335	PRDM12	28	5	5376	1.6808	0.046404	1	0.972454
6	12706888	13300476	221692	PHACTR1	1103	51	5376	1.6806	0.046422	1	0.972454
19	49612646	49664287	8541	PPFIA3	30	3	5376	1.6803	0.046448	1	0.972454
19	49611654	49632397	55150	C19orf73	30	3	5376	1.6803	0.046448	1	0.972454
19	49607618	49631717	64130	LIN7B	30	3	5376	1.6803	0.046448	1	0.972454
4	74291933	74331492	174	AFP	59	6	5365	1.6787	0.046606	1	0.97369
16	66744796	66795526	1783	DYNC1LI2	77	3	5376	1.6785	0.046623	1	0.97369
7	98434111	98477673	222865	TMEM130	14	4	5376	1.6777	0.046699	1	0.974066
20	48542914	48580422	55905	RNF114	92	6	5376	1.6771	0.04676	1	0.974128
5	159818648	159856168	10569	SLU7	67	9	5376	1.6764	0.046825	1	0.974273
7	107778071	108106841	4897	NRCAM	958	41	5371	1.6744	0.047024	1	0.974893
12	67653061	67718388	55832	CAND1	192	14	5375	1.6729	0.047169	1	0.974893
12	52453758	52481279	60673	ATG101	29	2	5376	1.6729	0.047178	1	0.974893
19	271040	301435	8612	PPAP2C	11	2	5376	1.6723	0.047232	1	0.974893
12	100583865	100628202	64431	ACTR6	48	6	5376	1.6715	0.04731	1	0.974893
19	14630379	14686792	9524	TECR	4	1	5376	1.6713	0.047335	1	0.974893
13	110791310	110969496	1282	COL4A1	283	31	5376	1.6709	0.047367	1	0.974893
6	24695089	24731064	81688	C6orf62	76	16	5369	1.6696	0.047495	1	0.974893
10	29125337	29180827	283080	C10orf126	77	4	5358	1.669	0.047557	1	0.974893
1	1672671	1721508	65220	NADK	7	2	5376	1.669	0.047558	1	0.974893
6	41727914	41757643	10817	FRS3	38	5	5376	1.6687	0.047584	1	0.974893
19	46641039	46674561	147920	IGFL2	29	1	5376	1.6686	0.047595	1	0.974893
8	42742033	42895682	84376	HOOK3	136	6	5335	1.6679	0.04767	1	0.974893
5	50668958	50700564	3670	ISL1	38	5	5350	1.6675	0.047704	1	0.974893
5	96261346	96375115	4012	LNPEP	204	7	5376	1.6661	0.047843	1	0.974893
12	21778275	21820789	3945	LDHB	80	1	5376	1.6656	0.047892	1	0.974893
12	123454607	123477460	51329	ARL6IP4	13	2	5376	1.6652	0.047934	1	0.974893
8	6555878	6629024	55326	AGPAT5	99	7	5376	1.665	0.047953	1	0.974893
5	56100900	56201979	4214	MAP3K1	207	12	5376	1.6649	0.047969	1	0.974893
14	23405437	23436352	54930	HAUS4	28	2	5376	1.6644	0.048016	1	0.974893
17	27020214	27049127	147011	PROCA1	10	1	5376	1.6633	0.048126	1	0.975717
13	84441340	84466528	114798	SLITRK1	10	1	5376	1.6623	0.048228	1	0.975717
3	10038102	10062779	401052	LOC401052	57	2	5376	1.6622	0.048232	1	0.975717
21	46067849	46088258	386683	KRTAP12-3	97	8	5376	1.6617	0.048289	1	0.975717
6	170853384	170891958	6908	TBP	41	2	5376	1.661	0.048358	1	0.975937
1	156423513	156480634	4209	MEF2D	64	6	5376	1.6583	0.048625	1	0.977891
19	49213842	49254136	54922	RASIP1	34	1	5376	1.6571	0.048749	1	0.977891
10	22487743	22508912	340900	EBLN1	41	1	5376	1.6558	0.048879	1	0.977891
16	67999566	68024452	64180	DPEP3	20	2	5376	1.6556	0.048896	1	0.977891
7	99060476	99095408	285989	ZNF789	10	2	5376	1.6552	0.048945	1	0.977891
18	47004851	47028935	6139	RPL17	82	9	5376	1.6544	0.049022	1	0.977891
9	100679073	100717197	55363	HEMGN	53	3	5376	1.6535	0.049116	1	0.977891
19	20001722	20056382	81931	ZNF93	85	7	5374	1.653	0.049166	1	0.977891
12	109294658	109382453	55530	SVOP	84	13	5376	1.6522	0.049244	1	0.977891
14	50694285	50788947	79944	L2HGDH	181	11	5376	1.6519	0.04928	1	0.977891
4	84318496	84387162	113510	HELQ	37	2	5376	1.65	0.049467	1	0.977891
15	23033279	23096843	123606	NIPA1	17	1	5376	1.6496	0.049516	1	0.977891
20	40691392	41828557	11122	PTPRT	2237	158	5372	1.6493	0.049544	1	0.977891
12	12868851	12954400	81575	APOLD1	8	2	5376	1.6493	0.049544	1	0.977891
9	136617016	136867496	7410	VAV2	169	20	5368	1.6492	0.049555	1	0.977891
17	8261973	8290027	124751	KRBA2	39	4	5376	1.6483	0.049651	1	0.977891
2	55389683	55469699	130162	CLHC1	174	18	5376	1.6482	0.049652	1	0.977891
15	32312686	32472384	1139	CHRNA7	131	13	5376	1.6482	0.049656	1	0.977891
8	66923791	67022755	85479	DNAJC5B	192	20	5376	1.6467	0.049813	1	0.977891
11	123584997	123622383	7753	ZNF202	111	9	5372	1.6466	0.049823	1	0.977891
11	34927677	35027675	8050	PDHX	428	14	5376	1.6463	0.049847	1	0.977891
10	89254223	89323218	9562	MINPP1	92	11	5376	1.6463	0.049856	1	0.977891
5	114904339	114971876	100302736	TMED7-TICAM2	94	8	5376	1.6453	0.049958	1	0.977891
17	19797765	19891169	11216	AKAP10	103	5	5376	1.6449	0.049993	1	0.977891
7	99204571	99285204	221785	ZSCAN25	13	3	5376	1.6448	0.050003	1	0.977891
7	98913496	98973885	10552	ARPC1A	35	4	5366	1.6441	0.050075	1	0.977891
2	122085352	122417052	23332	CLASP1	518	7	5376	1.6439	0.050101	1	0.977891
20	44567292	44611560	63925	ZNF335	74	12	5375	1.6439	0.050102	1	0.977891
11	114539200	114589357	120406	NXPE2	127	15	5374	1.6432	0.050176	1	0.977891
21	46047273	46068372	353333	KRTAP10-10	56	4	5376	1.6429	0.050202	1	0.977891
19	45564758	45589688	162979	ZNF296	1	1	5376	1.6417	0.05033	1	0.978328
19	50181942	50204247	199800	ADM5	9	1	5376	1.6416	0.050341	1	0.978328
21	31853782	31874275	337970	KRTAP19-3	26	2	5376	1.64	0.050503	1	0.978366
2	53887430	54097170	100302652	GPR75-ASB3	519	22	5375	1.6399	0.050512	1	0.978366
19	44820706	44870856	7771	ZNF112	120	11	5376	1.6398	0.050527	1	0.978366
8	12569406	12622992	91694	LONRF1	74	5	5376	1.6393	0.050576	1	0.978366
6	7380062	7428270	83732	RIOK1	117	8	5376	1.6371	0.050801	1	0.979004
11	12387988	12566903	55742	PARVA	189	28	5376	1.6363	0.050887	1	0.979004
16	56649557	56671024	4493	MT1E	4	1	5376	1.6359	0.050928	1	0.979004
3	113547671	113676021	54762	GRAMD1C	89	11	5376	1.6349	0.051036	1	0.979004
1	79076067	79121830	10964	IFI44L	36	5	5376	1.6344	0.05109	1	0.979004
10	75562259	75644349	818	CAMK2G	65	5	5376	1.6338	0.051155	1	0.979004
9	123704613	123822554	727	C5	215	17	5376	1.6325	0.051292	1	0.979004
17	26979221	27039255	6830	SUPT6H	26	3	5376	1.6324	0.051302	1	0.979004
7	128022331	128060045	3614	IMPDH1	14	2	5376	1.6317	0.051375	1	0.979004
9	74656275	74697728	138240	C9orf57	88	12	5376	1.6313	0.051415	1	0.979004
19	18407040	18444001	25804	LSM4	14	1	5376	1.631	0.051442	1	0.979004
1	8368171	8414227	50651	SLC45A1	61	8	5376	1.6295	0.051601	1	0.979004
10	99486878	99530664	118813	ZFYVE27	80	6	5376	1.6292	0.051633	1	0.979004
11	1632188	1653368	387267	KRTAP5-4	107	11	5358	1.6291	0.051642	1	0.979004
5	114904339	114962142	353376	TICAM2	80	7	5376	1.6288	0.051679	1	0.979004
17	8914859	9157317	9423	NTN1	456	40	5376	1.6286	0.051701	1	0.979004
17	8270834	8296565	6154	RPL26	41	5	5376	1.6271	0.051862	1	0.979004
17	27031299	27055286	83871	RAB34	13	2	5376	1.6269	0.051882	1	0.979004
9	117645623	117702875	944	TNFSF8	104	4	5376	1.6262	0.051951	1	0.979004
1	95689711	95722781	25950	RWDD3	80	11	5376	1.6257	0.052005	1	0.979004
22	24166690	24191430	91319	DERL3	60	3	5376	1.6251	0.052073	1	0.979004
1	39329739	39357298	81025	GJA9	57	5	5376	1.6249	0.052094	1	0.979004
10	82157585	82202753	84293	FAM213A	143	15	5376	1.6238	0.052209	1	0.979004
15	67348036	67497533	4088	SMAD3	255	32	5376	1.622	0.052397	1	0.979004
9	34319504	34353711	318	NUDT2	64	9	5376	1.622	0.052406	1	0.979004
13	36995257	37027019	8900	CCNA1	19	2	5376	1.6202	0.052597	1	0.979004
10	1085423	1188237	22884	WDR37	220	23	5374	1.6201	0.052608	1	0.979004
2	24327954	24356334	375189	PFN4	83	6	5353	1.62	0.052616	1	0.979004
22	36946916	37108690	10369	CACNG2	157	20	5376	1.6183	0.052797	1	0.979004
11	86738886	87049876	65084	TMEM135	1466	36	5375	1.6183	0.052799	1	0.979004
4	79462742	79541605	306	ANXA3	131	11	5376	1.6183	0.0528	1	0.979004
2	152679285	152965593	785	CACNB4	522	22	5356	1.6181	0.052816	1	0.979004
11	119215925	119262436	9099	USP2	21	3	5376	1.618	0.052827	1	0.979004
19	17176591	17334104	4650	MYO9B	145	16	5376	1.6175	0.05288	1	0.979004
13	21292036	21358095	221143	N6AMT2	187	13	5310	1.6174	0.052898	1	0.979004
17	27033011	27054908	100861437	NARR	12	2	5376	1.6158	0.05307	1	0.979004
6	116561127	116585261	23270	TSPYL4	59	8	5373	1.6146	0.053196	1	0.979004
4	77224192	77343285	339965	CCDC158	148	10	5375	1.6145	0.053207	1	0.979004
12	55028375	55052277	117159	DCD	52	9	5375	1.6127	0.053407	1	0.979004
6	26528572	26557165	10473	HMGN4	62	6	5374	1.6124	0.053439	1	0.979004
6	36655628	36710960	401258	RAB44	183	23	5346	1.6122	0.053457	1	0.979004
1	245123171	245298530	84288	EFCAB2	320	12	5376	1.6122	0.053464	1	0.979004
16	31875079	31938629	10308	ZNF267	5	1	5376	1.6115	0.053537	1	0.979004
15	48690503	48947985	2200	FBN1	242	8	5376	1.6115	0.053538	1	0.979004
19	35074346	35095490	284402	SCGB2B2	26	5	5376	1.611	0.053587	1	0.979004
12	10951693	10972767	50835	TAS2R9	18	2	5376	1.6104	0.05366	1	0.979004
11	63218876	63268680	117245	HRASLS5	27	3	5376	1.6103	0.053664	1	0.979004
2	88459814	88496156	55258	THNSL2	61	10	5376	1.6094	0.053769	1	0.979004
8	126000720	126044525	6713	SQLE	127	12	5376	1.6066	0.05407	1	0.979004
21	27086791	27117965	522	ATP5J	28	3	5376	1.606	0.054132	1	0.979004
1	241746452	241813701	23596	OPN3	59	9	5376	1.6059	0.054146	1	0.979004
19	36592105	36614613	728361	OVOL3	4	2	5376	1.6049	0.054262	1	0.979004
4	70581838	70636430	27284	SULT1B1	126	11	5376	1.6047	0.054276	1	0.979004
22	35643445	35701800	10042	HMGXB4	123	3	5376	1.6037	0.054392	1	0.979004
15	40814083	40867252	90416	C15orf57	138	9	5374	1.6037	0.054394	1	0.979004
5	35846977	35889705	3575	IL7R	118	10	5372	1.6031	0.054459	1	0.979004
1	152871039	152894362	3713	IVL	6	2	5376	1.6023	0.054545	1	0.979004
2	10898889	10988103	10130	PDIA6	391	13	5376	1.6018	0.054596	1	0.979004
16	48562637	48654125	9683	N4BP1	125	2	5376	1.6017	0.054607	1	0.979004
16	71590754	71620998	6898	TAT	32	6	5376	1.6014	0.054643	1	0.979004
22	33658509	34326464	9215	LARGE	1276	97	5369	1.6006	0.054733	1	0.979004
3	139269022	139406885	349565	NMNAT3	236	29	5370	1.6001	0.054789	1	0.979004
12	10948650	10969579	50836	TAS2R8	16	2	5376	1.5968	0.055156	1	0.979004
5	176322006	176443795	51720	UIMC1	149	10	5376	1.5967	0.055162	1	0.979004
7	99788276	99879855	352954	GATS	94	5	5376	1.5967	0.055163	1	0.979004
7	102379399	102459672	222234	FAM185A	4	1	5376	1.5965	0.055183	1	0.979004
4	155515286	155543902	2266	FGG	11	2	5376	1.5964	0.055199	1	0.979004
11	71249466	71270653	3846	KRTAP5-9	68	4	5376	1.5962	0.055223	1	0.979004
1	11907521	11928992	4879	NPPB	14	2	5376	1.5958	0.055269	1	0.979004
19	39099722	39137595	27335	EIF3K	9	4	5376	1.5958	0.055272	1	0.979004
6	46116922	46148737	59084	ENPP5	65	5	5376	1.5955	0.055297	1	0.979004
9	130468358	130503879	158248	TTC16	42	4	5376	1.5955	0.055301	1	0.979004
4	108842716	108884617	113612	CYP2U1	99	5	5371	1.5954	0.055315	1	0.979004
15	65359154	65382276	390594	KBTBD13	21	3	5376	1.5948	0.055382	1	0.979004
1	25747388	25836700	55219	TMEM57	33	1	5376	1.5945	0.055407	1	0.979004
7	73140424	73163190	83451	ABHD11	26	3	5376	1.5938	0.055488	1	0.979004
1	196778861	196811319	3078	CFHR1	3	1	5376	1.5937	0.055502	1	0.979004
20	58142564	58432766	116154	PHACTR3	499	37	5376	1.5922	0.055675	1	0.979004
18	24024874	24247365	284252	KCTD1	333	39	5374	1.5921	0.055679	1	0.979004
6	116992367	117073030	3841	KPNA5	108	10	5376	1.5921	0.055683	1	0.979004
2	115189899	116613328	57628	DPP10	2371	80	5372	1.5919	0.055702	1	0.979004
19	49045429	49112684	6820	SULT2B1	20	1	5376	1.5904	0.055869	1	0.979004
5	150216085	150238231	345611	IRGM	68	4	5376	1.5901	0.055908	1	0.979004
11	101775746	101881793	57562	CEP126	191	13	5353	1.5895	0.055977	1	0.979004
2	129013054	129086171	9394	HS6ST1	89	9	5376	1.5892	0.056006	1	0.979004
21	17092327	17262377	29761	USP25	120	1	5376	1.5872	0.056234	1	0.979004
17	42775976	42839637	80174	DBF4B	77	11	5376	1.5859	0.056385	1	0.979004
19	36595888	36626849	1155	TBCB	1	1	5376	1.5857	0.0564	1	0.979004
9	14724664	14920993	158326	FREM1	538	57	5370	1.5855	0.056422	1	0.979004
19	4805936	4841754	148022	TICAM1	25	3	5376	1.5855	0.056423	1	0.979004
20	30522758	30566513	81572	PDRG1	25	2	5376	1.585	0.056479	1	0.979004
4	482989	543320	54872	PIGG	144	4	5376	1.5847	0.056514	1	0.979004
19	17848527	17909377	23149	FCHO1	54	6	5376	1.5847	0.05652	1	0.979004
21	18955968	18995268	10950	BTG3	26	4	5376	1.5842	0.056573	1	0.979004
15	57874102	57987562	100820829	MYZAP	346	20	5284	1.584	0.056603	1	0.979004
2	46834325	46862881	9419	CRIPT	55	6	5373	1.5829	0.056725	1	0.979004
13	20786101	20816534	10804	GJB6	40	6	5376	1.5817	0.056859	1	0.979004
10	85923511	85955050	387695	C10orf99	30	4	5376	1.5816	0.05687	1	0.979004
7	24603007	24743322	51678	MPP6	394	8	5374	1.581	0.056942	1	0.979004
17	27172043	27198072	26284	ERAL1	27	2	5376	1.5808	0.056958	1	0.979004
17	76160160	76193285	7083	TK1	9	3	5376	1.5802	0.05703	1	0.979004
12	109166466	109261359	54434	SSH1	47	3	5376	1.5798	0.057074	1	0.979004
7	89864488	89950377	79846	CFAP69	180	15	5374	1.579	0.057172	1	0.979004
17	27072996	27179857	55731	FAM222B	113	3	5376	1.5775	0.057341	1	0.979004
11	61707356	61741935	7439	BEST1	38	7	5376	1.5763	0.057474	1	0.979004
1	173567475	173649001	339416	ANKRD45	51	5	5369	1.5755	0.057574	1	0.979004
21	27097258	27154771	2551	GABPA	53	4	5376	1.5751	0.05762	1	0.979004
12	10355435	10385727	23710	GABARAPL1	44	7	5376	1.5749	0.057636	1	0.979004
21	31651463	31671832	100131902	KRTAP25-1	66	11	5359	1.5747	0.057661	1	0.979004
1	203264664	203288730	7832	BTG2	10	2	5376	1.5743	0.057707	1	0.979004
2	10081792	10152412	29841	GRHL1	231	17	5372	1.5739	0.057759	1	0.979004
19	49248816	49271587	26291	FGF21	9	1	5376	1.5728	0.057877	1	0.979004
19	51506000	51533431	5655	KLK10	15	2	5376	1.5728	0.05788	1	0.979004
1	156766035	156796640	9047	SH2D2A	36	4	5376	1.5726	0.057911	1	0.979004
11	125606180	125629743	160065	PATE1	109	12	5376	1.5721	0.05796	1	0.979004
7	128421464	128472187	64753	CCDC136	74	4	5376	1.5712	0.05807	1	0.979004
16	66778879	66845523	283847	CCDC79	85	3	5376	1.5696	0.058255	1	0.979004
6	46087701	46124436	22875	ENPP4	100	7	5376	1.5696	0.058257	1	0.979004
12	25195181	25271269	4033	LRMP	204	27	5372	1.5693	0.058291	1	0.979004
3	124470795	124616500	3693	ITGB5	426	23	5360	1.5683	0.058411	1	0.979004
3	58539841	58623337	11170	FAM107A	186	25	5376	1.5672	0.058531	1	0.979004
8	40000987	40022827	56892	C8orf4	23	3	5376	1.5667	0.05859	1	0.979004
1	25677853	25757363	6006	RHCE	18	1	5376	1.5655	0.058736	1	0.979004
11	5666740	5716339	85363	TRIM5	167	16	5375	1.5652	0.058773	1	0.979004
12	111833720	111899427	10019	SH2B3	34	2	5376	1.5641	0.058897	1	0.979004
1	173594661	173616273	730159	LOC730159	6	2	5364	1.5623	0.059104	1	0.979004
17	27061023	27087976	9618	TRAF4	19	3	5376	1.5604	0.059336	1	0.979004
9	124091266	124142582	2040	STOM	83	12	5371	1.5567	0.059766	1	0.979004
21	38061991	38132510	6493	SIM2	20	2	5376	1.556	0.059853	1	0.979004
11	118982233	119015765	25988	HINFP	63	4	5376	1.5559	0.059864	1	0.979004
5	6704076	6767161	11044	PAPD7	203	17	5376	1.5556	0.059904	1	0.979004
13	24543765	24891212	221178	SPATA13	853	90	5375	1.5553	0.059937	1	0.979004
6	32106140	32129720	80863	PRRT1	27	6	5376	1.5545	0.060038	1	0.979004
21	46037040	46058295	386676	KRTAP10-9	33	3	5376	1.5542	0.060066	1	0.979004
19	40083169	40108114	29124	LGALS13	22	4	5376	1.5531	0.060194	1	0.979004
19	51984613	52015043	89858	SIGLEC12	138	15	5376	1.5523	0.060299	1	0.979004
19	10410887	10437241	112812	FDX1L	20	1	5376	1.5518	0.060355	1	0.979004
7	56022270	56077875	2631	GBAS	115	15	5376	1.5517	0.060366	1	0.979004
6	32111229	32141458	9374	PPT2	34	5	5376	1.5516	0.060375	1	0.979004
4	78422907	78542988	10563	CXCL13	53	6	5376	1.5514	0.060405	1	0.979004
1	248834580	248872258	401994	OR14I1	70	1	5376	1.5512	0.06043	1	0.979004
6	31996093	32019447	1589	CYP21A2	35	9	5376	1.551	0.060453	1	0.979004
12	10967945	10988868	50839	TAS2R10	17	2	5376	1.5508	0.060475	1	0.979004
9	115631200	115663193	57864	SLC46A2	85	9	5376	1.5508	0.06048	1	0.979004
19	41487138	41534308	1555	CYP2B6	52	3	5376	1.5487	0.060728	1	0.979004
17	42315758	42361654	6521	SLC4A1	23	3	5376	1.5479	0.060819	1	0.979004
18	56985055	57036508	3998	LMAN1	145	12	5376	1.5479	0.060825	1	0.979004
6	165730776	166085588	10846	PDE10A	784	64	5376	1.5473	0.06089	1	0.979004
3	130054359	130213690	256076	COL6A5	403	21	5366	1.5469	0.060939	1	0.979004
11	71836771	71860934	2352	FOLR3	38	5	5348	1.5464	0.061	1	0.979004
17	26890133	26914282	230	ALDOC	5	2	5376	1.5462	0.061028	1	0.979004
11	71781377	71831828	220074	LRTOMT	70	2	5353	1.5461	0.061035	1	0.979004
3	57601181	57688816	201627	DENND6A	172	15	5376	1.5456	0.061095	1	0.979004
19	40343963	40450910	8857	FCGBP	71	8	5376	1.5443	0.061256	1	0.979004
11	4650945	4672068	390038	OR51D1	110	14	5372	1.5442	0.061265	1	0.979004
17	37783333	37830454	10948	STARD3	43	5	5376	1.5436	0.06134	1	0.979004
11	102257056	102333775	114908	TMEM123	60	1	5376	1.5433	0.061383	1	0.979004
8	144670074	144692485	84948	TIGD5	38	4	5376	1.543	0.06141	1	0.979004
1	165786732	165890855	7371	UCK2	117	12	5376	1.5426	0.061461	1	0.979004
7	150487854	150512208	55365	TMEM176A	76	13	5376	1.5419	0.061547	1	0.979004
1	156328980	156365013	57127	RHBG	49	9	5376	1.5412	0.06163	1	0.979004
15	99635286	99685800	23336	SYNM	165	18	5376	1.5408	0.061687	1	0.979004
1	93801478	93838149	1810	DR1	61	6	5376	1.5407	0.061693	1	0.979004
4	128972421	129154086	55132	LARP1B	236	4	5376	1.5406	0.061708	1	0.979004
1	203754665	203833256	9877	ZC3H11A	201	12	5376	1.5405	0.06172	1	0.979004
1	111981467	112014540	515	ATP5F1	37	3	5376	1.5403	0.06174	1	0.979004
8	82603566	82643539	79752	ZFAND1	105	6	5376	1.5392	0.061872	1	0.979004
17	76154632	76179009	9144	SYNGR2	8	2	5376	1.5389	0.061911	1	0.979004
19	48939030	48967164	83743	GRWD1	1	1	5376	1.5388	0.06193	1	0.979004
15	89154527	89185512	64782	AEN	34	4	5376	1.5372	0.062123	1	0.979004
19	698953	758330	5064	PALM	1	1	5376	1.5368	0.06217	1	0.979004
19	740910	774318	126353	MISP	1	1	5376	1.5368	0.06217	1	0.979004
19	22459252	22509978	100287226	ZNF729	24	2	5376	1.5366	0.062191	1	0.979004
17	37773177	37802878	84152	PPP1R1B	23	4	5376	1.5359	0.062283	1	0.979004
16	20032981	20095100	124274	GPR139	176	20	5376	1.535	0.062395	1	0.979004
7	98761197	98815089	402569	KPNA7	167	6	5376	1.5343	0.062474	1	0.979004
20	1083872	1159017	9491	PSMF1	125	18	5371	1.5333	0.062596	1	0.979004
1	151128482	151152773	79005	SCNM1	3	1	5376	1.5331	0.062622	1	0.979004
7	149934301	150030758	653857	ACTR3C	48	1	5376	1.5331	0.062626	1	0.979004
12	108116643	108165049	11108	PRDM4	57	3	5376	1.5325	0.062696	1	0.979004
6	3108926	3163833	670	BPHL	35	1	5376	1.5321	0.062752	1	0.979004
6	3143900	3167783	7280	TUBB2A	35	1	5376	1.5321	0.062752	1	0.979004
16	67506474	67527716	181	AGRP	11	2	5376	1.5315	0.062823	1	0.979004
21	31792594	31813076	284827	KRTAP13-4	41	2	5376	1.5305	0.062942	1	0.979004
11	32613626	32826204	493860	CCDC73	539	16	5376	1.5295	0.063064	1	0.979004
11	101751405	101797253	253935	ANGPTL5	97	14	5366	1.529	0.063134	1	0.979004
5	56765843	56788636	345651	ACTBL2	40	6	5376	1.5289	0.063143	1	0.979004
1	172618185	172646013	356	FASLG	28	4	5376	1.528	0.063255	1	0.979004
9	36562859	36687680	9833	MELK	91	1	5376	1.5278	0.063284	1	0.979004
21	34850238	34874023	54943	DNAJC28	25	3	5376	1.5258	0.063529	1	0.979004
12	123449354	123474588	79676	OGFOD2	15	3	5376	1.5257	0.063547	1	0.979004
14	100993484	101046131	57596	BEGAIN	5	1	5376	1.525	0.063625	1	0.979004
21	31859174	31879428	337971	KRTAP19-4	22	1	5376	1.5247	0.063671	1	0.979004
1	153420220	153446559	6278	S100A7	44	4	5376	1.5244	0.063705	1	0.979004
20	18478188	18552059	10483	SEC23B	233	14	5329	1.523	0.063876	1	0.979004
12	10944131	10965226	50837	TAS2R7	12	2	5376	1.5228	0.0639	1	0.979004
12	66243782	66285821	100129940	LOC100129940	24	5	5376	1.5224	0.063958	1	0.979004
1	205187038	205252471	9911	TMCC2	140	11	5375	1.5223	0.063965	1	0.979004
17	7283046	7308162	57048	PLSCR3	25	7	5376	1.5215	0.064063	1	0.979004
16	66826781	66874880	8883	NAE1	56	3	5376	1.5207	0.064168	1	0.979004
2	85911414	85935967	10578	GNLY	91	6	5376	1.5194	0.064331	1	0.979004
22	37396900	37426224	7263	TST	63	6	5376	1.5178	0.064534	1	0.979004
17	27214799	27240089	147015	DHRS13	9	3	5376	1.5177	0.06454	1	0.979004
5	162920070	162956359	27430	MAT2B	78	11	5373	1.5171	0.064615	1	0.979004
16	86534133	86558070	2294	FOXF1	31	4	5376	1.5161	0.064741	1	0.979004
1	204576298	204664597	10446	LRRN2	138	14	5375	1.5158	0.064783	1	0.979004
2	47620206	47749716	4436	MSH2	205	13	5361	1.5141	0.065006	1	0.979004
19	41072757	41107305	92799	SHKBP1	25	4	5376	1.5127	0.065184	1	0.979004
17	56608948	56631733	284083	C17orf47	29	5	5376	1.5107	0.065431	1	0.979004
18	70193915	70221723	147381	CBLN2	27	2	5376	1.5103	0.065479	1	0.979004
10	75424033	75474357	729092	AGAP5	18	3	5376	1.5103	0.065481	1	0.979004
2	153498107	153584628	55660	PRPF40A	128	9	5372	1.5098	0.065542	1	0.979004
10	62619196	62771198	9886	RHOBTB1	192	19	5376	1.5082	0.065752	1	0.979004
7	72997524	73048903	51085	MLXIPL	31	2	5376	1.5077	0.065815	1	0.979004
4	108900870	108966331	3033	HADH	128	5	5376	1.5076	0.065833	1	0.979004
19	9202945	9223982	390882	OR7G2	5	1	5376	1.5075	0.065845	1	0.979004
1	26727269	26766219	79727	LIN28A	49	6	5376	1.5072	0.065884	1	0.979004
14	100475719	100620573	51466	EVL	291	21	5376	1.5069	0.065921	1	0.979004
19	5668425	5690911	125988	C19orf70	7	2	5376	1.5067	0.065938	1	0.979004
17	42412491	42440474	2896	GRN	13	2	5376	1.5067	0.065941	1	0.979004
1	236368422	236455339	56605	ERO1LB	326	10	5376	1.5064	0.065986	1	0.979004
16	83972594	84009937	29948	OSGIN1	7	2	5376	1.5064	0.065988	1	0.979004
1	151122224	151148424	388695	LYSMD1	8	2	5376	1.5063	0.065996	1	0.979004
3	9995636	10039146	55831	EMC3	87	2	5376	1.5057	0.066069	1	0.979004
3	123803558	124450036	8997	KALRN	1744	80	5375	1.5056	0.066091	1	0.979004
13	37513907	37583504	29880	ALG5	80	6	5373	1.5054	0.066107	1	0.979004
11	94790041	94814387	10929	SRSF8	59	6	5376	1.5051	0.066154	1	0.979004
20	3133263	3164238	9762	LZTS3	14	2	5376	1.5042	0.066265	1	0.979004
2	71152998	71202561	525	ATP6V1B1	20	4	5376	1.504	0.066291	1	0.979004
5	176439681	176518189	23567	ZNF346	37	4	5376	1.504	0.066291	1	0.979004
8	172200	207339	169270	ZNF596	66	8	5376	1.5035	0.066355	1	0.979004
12	111880018	112047480	6311	ATXN2	74	2	5376	1.5028	0.066441	1	0.979004
10	82094501	82137829	84332	DYDC2	148	9	5376	1.5027	0.066463	1	0.979004
13	76089350	76121991	170622	COMMD6	88	11	5376	1.5023	0.066516	1	0.979004
11	6216798	6242365	160298	C11orf42	28	5	5376	1.5022	0.066529	1	0.979004
17	27037000	27061374	6147	RPL23A	17	2	5376	1.5007	0.066717	1	0.979004
22	44341261	44402412	25813	SAMM50	166	16	5376	1.5006	0.066723	1	0.979004
7	128460436	128509328	2318	FLNC	51	5	5376	1.5006	0.066735	1	0.979004
13	99842679	100048753	337867	UBAC2	388	20	5374	1.5	0.066812	1	0.979004
2	69082613	69108649	27302	BMP10	37	4	5376	1.499	0.066932	1	0.979004
7	22449063	22549901	256227	STEAP1B	332	28	5370	1.4983	0.067027	1	0.979004
1	226023233	226080420	9725	TMEM63A	141	11	5376	1.4977	0.067105	1	0.979004
4	84446886	84537028	84803	AGPAT9	173	10	5376	1.4971	0.067182	1	0.979004
3	141195891	141344186	5922	RASA2	56	2	5376	1.4971	0.067189	1	0.979004
8	82634688	82681750	92421	CHMP4C	86	9	5376	1.4966	0.067242	1	0.979004
17	2197244	2238553	63826	SRR	34	4	5376	1.4965	0.067266	1	0.979004
17	7200318	7225782	1984	EIF5A	1	1	5376	1.4956	0.06738	1	0.979004
20	3161012	3195295	65992	DDRGK1	105	12	5376	1.4956	0.06738	1	0.979004
11	36307725	36496754	79899	PRR5L	333	43	5375	1.4951	0.067448	1	0.979004
16	84499966	84548366	57707	TLDC1	160	14	5376	1.4951	0.06745	1	0.979004
3	17188654	17794240	9779	TBC1D5	1026	8	5304	1.4944	0.067542	1	0.979004
10	102746864	102777593	84445	LZTS2	35	4	5376	1.4942	0.067564	1	0.979004
1	110592997	110623322	257	ALX3	35	3	5376	1.4942	0.067567	1	0.979004
1	201498243	201806102	89796	NAV1	382	38	5376	1.4941	0.06757	1	0.979004
17	37814234	37836728	5409	PNMT	45	2	5376	1.4934	0.067665	1	0.979004
11	125648006	125671495	100169851	PATE3	72	7	5376	1.4933	0.06768	1	0.979004
8	38358352	38396180	389649	C8orf86	88	8	5376	1.4931	0.067712	1	0.979004
15	47466403	48076420	80031	SEMA6D	1340	49	5361	1.4927	0.067762	1	0.979004
1	244505937	244562390	200159	C1orf100	90	6	5376	1.4907	0.068026	1	0.979004
13	114229003	114305788	7027	TFDP1	56	1	5376	1.4896	0.068163	1	0.979004
2	179049208	179274160	114880	OSBPL6	486	37	5364	1.4895	0.068175	1	0.979004
3	18379133	18490265	6304	SATB1	118	12	5376	1.4893	0.068203	1	0.979004
3	179502746	179764841	51555	PEX5L	592	33	5375	1.4887	0.068286	1	0.979004
12	52949603	52977609	121391	KRT74	114	20	5374	1.487	0.06851	1	0.979004
21	31864190	31884408	337972	KRTAP19-5	24	1	5376	1.4865	0.068572	1	0.979004
22	23940639	23984508	51233	DRICH1	1	1	5376	1.4862	0.06861	1	0.979004
1	152116071	152141704	126638	RPTN	19	2	5376	1.4857	0.068683	1	0.979004
2	223906648	223930355	23704	KCNE4	46	8	5376	1.4854	0.068723	1	0.979004
2	113815547	113843427	84639	IL1F10	200	18	5320	1.4853	0.068736	1	0.979004
22	43914624	44218217	64800	EFCAB6	720	28	5376	1.4844	0.068847	1	0.979004
3	57251765	57317499	26060	APPL1	78	8	5375	1.4838	0.068938	1	0.979004
11	60250251	60284903	54860	MS4A12	139	6	5376	1.4836	0.068953	1	0.979004
8	125477008	125510859	11236	RNF139	33	4	5376	1.4833	0.068995	1	0.979004
15	57874102	58019755	145781	GCOM1	374	24	5288	1.4831	0.069018	1	0.979004
15	99666528	99801431	64927	TTC23	318	22	5376	1.4823	0.069136	1	0.979004
19	45532298	45584214	11129	CLASRP	13	1	5376	1.4814	0.069249	1	0.979004
1	247263462	247285719	388759	C1orf229	45	8	5370	1.4807	0.069345	1	0.979004
17	17911334	17952483	91647	ATPAF2	36	1	5376	1.4803	0.069393	1	0.979004
5	77288150	77600579	8546	AP3B1	530	13	5369	1.4803	0.069395	1	0.979004
10	103856315	103890210	8861	LDB1	29	3	5376	1.4798	0.069458	1	0.979004
7	150010296	150045245	65999	LRRC61	61	1	5376	1.4792	0.06954	1	0.979004
1	87318128	87390107	9403	2015-09-01	120	5	5376	1.4769	0.069855	1	0.979004
7	89831000	89876992	261729	STEAP2	112	12	5376	1.4767	0.069879	1	0.979004
22	18622758	18670164	11274	USP18	4	1	5376	1.4767	0.069881	1	0.979004
7	44028552	44059723	285955	SPDYE1	2	1	5376	1.4762	0.06995	1	0.979004
13	114135308	114214544	55002	TMCO3	369	9	5376	1.4757	0.070019	1	0.979004
8	90759335	90813292	8767	RIPK2	116	9	5376	1.4756	0.070032	1	0.979004
4	68766019	68839232	339967	TMPRSS11A	165	16	5376	1.4755	0.070046	1	0.979004
13	20702394	20745524	2700	GJA3	46	5	5376	1.4753	0.070064	1	0.979004
3	57114010	57214345	54756	IL17RD	215	21	5376	1.4753	0.070066	1	0.979004
17	27045822	27079784	284086	NEK8	25	4	5376	1.4753	0.070068	1	0.979004
20	23421041	23443482	140880	CST11	54	7	5375	1.4743	0.070203	1	0.979004
9	84593687	84620171	389763	SPATA31D1	7	1	5376	1.4741	0.070225	1	0.979004
15	74620103	74670081	1583	CYP11A1	91	10	5371	1.4731	0.070363	1	0.979004
14	80653868	80707397	1734	DIO2	56	5	5367	1.4731	0.070365	1	0.979004
14	23225731	23250998	5018	OXA1L	24	4	5376	1.4728	0.070404	1	0.979004
21	47546065	47585499	10841	FTCD	1	1	5376	1.4725	0.07044	1	0.979004
9	6205149	6267983	90865	IL33	156	18	5376	1.4721	0.070501	1	0.979004
20	57404756	57496250	2778	GNAS	35	6	5376	1.4719	0.070528	1	0.979004
8	8983764	9019152	79660	PPP1R3B	53	4	5376	1.4716	0.07056	1	0.979004
14	31352985	31505607	29966	STRN3	202	13	5376	1.4716	0.070567	1	0.979004
7	2661603	2714436	80727	TTYH3	28	4	5376	1.4715	0.070582	1	0.979004
7	150016938	150039810	113763	ZBED6CL	47	1	5376	1.4715	0.070584	1	0.979004
11	125636025	125658714	399967	PATE2	75	10	5376	1.4713	0.070604	1	0.979004
7	89773689	89804141	26872	STEAP1	66	8	5374	1.4713	0.070608	1	0.979004
6	116882583	116924438	51389	RWDD1	95	13	5376	1.471	0.070644	1	0.979004
6	31688358	31715095	1192	CLIC1	46	12	5321	1.4704	0.070728	1	0.979004
3	32138003	32220207	23171	GPD1L	265	13	5376	1.4698	0.070803	1	0.979004
6	118859442	118891587	5350	PLN	57	8	5376	1.4694	0.07086	1	0.979004
21	43396940	43440496	49854	ZBTB21	68	9	5376	1.4693	0.070873	1	0.979004
21	46056331	46077567	386678	KRTAP10-11	77	7	5376	1.4687	0.070953	1	0.979004
19	46903586	46926919	83987	CCDC8	34	4	5376	1.4684	0.071003	1	0.979004
6	25269656	25630758	55604	LRRC16A	1231	57	5375	1.4677	0.071089	1	0.979004
19	19886648	19942560	440515	ZNF506	24	2	5376	1.4677	0.071097	1	0.979004
9	35859460	35880398	392309	OR13J1	36	7	5376	1.467	0.071193	1	0.979004
13	24294328	24473587	4285	MIPEP	413	19	5376	1.4667	0.071234	1	0.979004
9	139766341	139831853	7186	TRAF2	79	2	5376	1.466	0.071322	1	0.979004
14	71179243	71285912	4293	MAP3K9	279	17	5353	1.4652	0.071431	1	0.979004
14	105180534	105223662	122622	ADSSL1	16	1	5376	1.4643	0.071559	1	0.979004
6	32122382	32146062	80864	EGFL8	26	4	5376	1.4635	0.071659	1	0.979004
5	54710670	54840906	8611	PPAP2A	231	7	5346	1.4634	0.071674	1	0.979004
7	23626998	23694327	90693	CCDC126	71	7	5376	1.4633	0.071692	1	0.979004
10	71952586	72003667	5464	PPA1	121	12	5376	1.463	0.071729	1	0.979004
13	27319337	27344922	2835	GPR12	71	7	5376	1.4625	0.071796	1	0.979004
9	78990433	79019444	55312	RFK	82	11	5376	1.4603	0.072099	1	0.979004
12	11050525	11072161	50838	TAS2R13	58	3	5376	1.4597	0.072182	1	0.979004
3	10196561	10295427	3656	IRAK2	198	19	5376	1.4597	0.07219	1	0.979004
19	50170409	50201707	3276	PRMT1	5	1	5376	1.4597	0.072191	1	0.979004
15	79242289	79393215	5923	RASGRF1	168	22	5365	1.4591	0.072267	1	0.979004
11	8992123	9035596	56675	NRIP3	92	10	5376	1.4591	0.072269	1	0.979004
7	132459623	132776839	54927	CHCHD3	402	14	5373	1.4591	0.072273	1	0.979004
2	174761187	174840430	6670	SP3	190	19	5376	1.4582	0.072397	1	0.979004
7	93043799	93214042	799	CALCR	323	20	5376	1.4574	0.072499	1	0.979004
7	117110017	117318719	1080	CFTR	269	14	5374	1.4574	0.072504	1	0.979004
16	67967377	68012597	6560	SLC12A4	29	3	5376	1.4558	0.072723	1	0.979004
15	84312838	84718594	57188	ADAMTSL3	891	35	5376	1.4557	0.072739	1	0.979004
1	111972512	112001915	79084	WDR77	46	4	5376	1.4552	0.072805	1	0.979004
19	50926160	50979583	4606	MYBPC2	11	2	5376	1.4547	0.072874	1	0.979004
2	211332406	211553831	1373	CPS1	331	17	5376	1.4547	0.072877	1	0.979004
6	170874660	170903780	5134	PDCD2	18	1	5376	1.4544	0.072916	1	0.979004
15	42423332	42458839	255189	PLA2G4F	21	6	5376	1.454	0.072973	1	0.979004
12	53891640	54030200	11016	ATF7	197	14	5375	1.4529	0.073122	1	0.979004
17	37817375	37854310	93210	PGAP3	61	2	5376	1.4526	0.073173	1	0.979004
13	114100134	114155024	55208	DCUN1D2	101	9	5376	1.4525	0.073188	1	0.979004
1	77737662	78035654	26289	AK5	831	50	5375	1.4523	0.073211	1	0.979004
11	64841694	64865874	7542	ZFPL1	23	5	5376	1.4522	0.07322	1	0.979004
19	7577496	7608895	57192	MCOLN1	1	1	5376	1.4518	0.07328	1	0.979004
18	73111827	73149589	284274	SMIM21	83	7	5376	1.4517	0.073297	1	0.979004
8	133063733	133127512	10086	HHLA1	194	28	5376	1.4513	0.073346	1	0.979004
12	105714414	105775296	387882	C12orf75	114	9	5376	1.4512	0.073367	1	0.979004
4	1195228	1252908	1487	CTBP1	133	12	5347	1.4505	0.073463	1	0.979004
1	160997418	161018887	100131187	TSTD1	42	8	5376	1.4489	0.073678	1	0.979004
10	82287658	82416316	387694	SH2D4B	317	24	5376	1.4485	0.073735	1	0.979004
14	21014252	21039125	390443	RNASE9	18	4	5376	1.4484	0.073753	1	0.979004
5	33430802	33478196	6897	TARS	73	7	5376	1.4484	0.073756	1	0.979004
11	102803721	102836463	4322	MMP13	71	11	5371	1.4473	0.0739	1	0.979004
3	32512804	32554403	54918	CMTM6	66	11	5376	1.4471	0.073928	1	0.979004
11	77889858	77935757	57558	USP35	49	4	5376	1.4469	0.073958	1	0.979004
19	50960045	50990085	112703	FAM71E1	16	2	5376	1.4467	0.073991	1	0.979004
8	65498529	65721348	9420	CYP7B1	338	16	5375	1.4466	0.074005	1	0.979004
12	123630943	123727785	10198	MPHOSPH9	212	8	5376	1.4466	0.074009	1	0.979004
14	20433678	20454724	81127	OR4K15	11	1	5376	1.4458	0.074122	1	0.979004
10	30382875	30409829	101929256	LOC101929256	44	7	5376	1.4457	0.074132	1	0.979004
12	21158630	21253040	338821	SLCO1B7	305	12	5376	1.4453	0.074193	1	0.979004
8	110336552	110368189	56943	ENY2	45	7	5376	1.4444	0.074315	1	0.979004
11	120372465	120869514	2900	GRIK4	726	62	5376	1.444	0.074373	1	0.979004
20	3198063	3232109	83959	SLC4A11	59	11	5372	1.4436	0.074431	1	0.979004
8	38010839	38044248	27257	LSM1	32	3	5376	1.4434	0.07446	1	0.979004
13	37564678	37593751	11340	EXOSC8	24	2	5376	1.4431	0.07449	1	0.979004
16	67866213	67888098	57215	THAP11	21	3	5376	1.4431	0.0745	1	0.979004
1	223704972	223863436	388743	CAPN8	118	12	5376	1.4431	0.0745	1	0.979004
14	53098605	53172419	30001	ERO1L	103	10	5376	1.443	0.074516	1	0.979004
20	44517259	44551003	5360	PLTP	52	9	5376	1.4427	0.074546	1	0.979004
11	14289466	14396052	22800	RRAS2	80	10	5375	1.4427	0.07455	1	0.979004
2	36769397	36835333	9637	FEZ2	154	8	5376	1.4422	0.074626	1	0.979004
11	125764261	125803005	29118	DDX25	86	13	5375	1.4419	0.074664	1	0.979004
22	17254302	17312584	150165	XKR3	86	7	5376	1.4417	0.074696	1	0.979004
4	89168761	89215983	152926	PPM1K	23	2	5376	1.441	0.074793	1	0.979004
1	160444820	160503052	114836	SLAMF6	34	3	5376	1.4409	0.074803	1	0.979004
14	35581527	35753284	9692	KIAA0391	483	24	5375	1.4404	0.07488	1	0.979004
8	143535377	143636369	575	ADGRB1	8	2	5376	1.4394	0.075017	1	0.979004
17	27041366	27063949	116238	TLCD1	15	2	5376	1.4382	0.075183	1	0.979004
1	236295832	236425314	7107	GPR137B	376	12	5376	1.4382	0.075196	1	0.979004
5	5412786	5500347	23379	ICE1	110	11	5342	1.4375	0.075294	1	0.979004
1	3763845	3811993	1677	DFFB	82	7	5376	1.4371	0.075349	1	0.979004
17	3607919	3714537	3682	ITGAE	108	7	5376	1.4369	0.075367	1	0.979004
4	88710702	88743601	3381	IBSP	89	16	5362	1.4367	0.075406	1	0.979004
3	15592239	15653359	26061	HACL1	52	7	5376	1.4364	0.075438	1	0.979004
7	150478375	150508448	28959	TMEM176B	72	14	5376	1.436	0.075508	1	0.979004
10	103882787	103920090	23082	PPRC1	38	5	5351	1.4348	0.075679	1	0.979004
2	45222324	45246580	10736	SIX2	64	7	5353	1.4338	0.07581	1	0.979004
2	233723724	233751111	389084	C2orf82	62	9	5376	1.4337	0.075828	1	0.979004
19	44462014	44512477	7711	ZNF155	155	13	5375	1.4335	0.075859	1	0.979004
1	53961904	54213748	148979	GLIS1	345	14	5376	1.4334	0.075871	1	0.979004
2	234816043	234938166	79054	TRPM8	215	23	5373	1.4327	0.075977	1	0.979004
1	160999041	161025769	7391	USF1	54	8	5376	1.4326	0.075983	1	0.979004
13	33577204	33600580	101927403	LOC101927403	54	7	5376	1.4326	0.075986	1	0.979004
22	24119150	24186705	6598	SMARCB1	211	7	5376	1.4325	0.076001	1	0.979004
18	56952634	56995881	339302	CPLX4	114	13	5376	1.432	0.076075	1	0.979004
6	39292876	39703181	221458	KIF6	982	55	5373	1.4289	0.076521	1	0.979004
1	159018790	159056685	9447	AIM2	65	6	5376	1.4286	0.076563	1	0.979004
22	24926406	24961901	83606	GUCD1	38	2	5376	1.4282	0.076613	1	0.979004
17	37834167	37894915	2064	ERBB2	34	1	5376	1.4275	0.076724	1	0.979004
4	1331043	1391837	57654	UVSSA	138	9	5376	1.427	0.076792	1	0.979004
11	107982258	108028895	38	ACAT1	64	7	5376	1.4268	0.076813	1	0.979004
3	38728837	38845501	6336	SCN10A	265	21	5376	1.4262	0.076909	1	0.979004
3	135674515	135876752	5523	PPP2R3A	221	11	5376	1.426	0.076936	1	0.979004
11	130019682	130090257	6768	ST14	120	18	5376	1.4249	0.07709	1	0.979004
9	123930415	123974365	51552	RAB14	74	8	5376	1.4243	0.077176	1	0.979004
1	111186182	111227655	3738	KCNA3	74	9	5376	1.4242	0.07719	1	0.979004
12	123458027	123645376	57605	PITPNM2	128	8	5376	1.4234	0.077309	1	0.979004
5	72784250	72811448	689	BTF3	72	4	5376	1.4233	0.077323	1	0.979004
1	109407972	109483044	29899	GPSM2	131	10	5375	1.4233	0.077329	1	0.979004
13	47395677	47481211	3356	HTR2A	199	28	5376	1.4229	0.077386	1	0.979004
6	20392137	20503945	1871	E2F3	74	14	5375	1.4224	0.077453	1	0.979004
16	67917175	67973581	5681	PSKH1	35	4	5376	1.4221	0.077492	1	0.979004
7	116906685	116973343	7472	WNT2	83	13	5376	1.4221	0.077497	1	0.979004
17	73252309	73277373	57409	MIF4GD	37	4	5376	1.4216	0.077567	1	0.979004
1	38137242	38168007	54955	C1orf109	52	4	5376	1.4215	0.077585	1	0.979004
1	29203603	29456558	2035	EPB41	345	16	5376	1.4203	0.077767	1	0.979004
20	48509928	48542080	9825	SPATA2	74	6	5376	1.42	0.077798	1	0.979004
1	172400597	172423230	5279	PIGC	46	7	5376	1.42	0.077806	1	0.979004
5	7820491	7861603	134121	C5orf49	91	10	5372	1.4192	0.077921	1	0.979004
7	99478030	99527223	89122	TRIM4	106	7	5374	1.4171	0.078225	1	0.979004
21	38368456	38401959	53820	RIPPLY3	58	4	5376	1.417	0.078248	1	0.979004
6	132881461	132902498	319100	TAAR6	87	13	5375	1.4167	0.078289	1	0.979004
5	112758251	112780728	83942	TSSK1B	90	10	5340	1.4161	0.078366	1	0.979004
6	132849427	132870475	134860	TAAR9	58	9	5370	1.4161	0.078377	1	0.979004
2	238222655	238332850	1293	COL6A3	200	28	5352	1.416	0.078389	1	0.979004
5	114938905	114971876	51014	TMED7	42	5	5376	1.4159	0.078409	1	0.979004
12	32102353	32156041	55196	KIAA1551	147	21	5376	1.4154	0.078474	1	0.979004
9	130483803	130507628	27433	TOR2A	40	4	5376	1.4154	0.078481	1	0.979004
17	17932611	17981719	79018	GID4	57	2	5376	1.4151	0.078518	1	0.979004
1	218448629	218521325	51018	RRP15	49	1	5376	1.4143	0.078641	1	0.979004
9	6318349	6341900	89882	TPD52L3	31	4	5376	1.4137	0.078719	1	0.979004
10	74082588	74124907	54788	DNAJB12	49	3	5372	1.4127	0.078866	1	0.979004
16	67461917	67525089	9114	ATP6V0D1	34	3	5376	1.4112	0.079088	1	0.979004
16	67418322	67460339	29800	ZDHHC1	7	2	5376	1.4109	0.079143	1	0.979004
18	48395432	48486165	4200	ME2	115	5	5376	1.4108	0.079147	1	0.979004
12	120749914	120775592	5319	PLA2G1B	43	5	5376	1.4095	0.079341	1	0.979004
7	99463685	99484656	81392	OR2AE1	41	5	5367	1.4081	0.079544	1	0.979004
4	4377983	4430785	27065	NSG1	100	8	5375	1.4081	0.079545	1	0.979004
6	134480384	134649196	6446	SGK1	181	31	5373	1.408	0.07957	1	0.979004
4	74892306	74914490	2921	CXCL3	2	1	5376	1.4079	0.079582	1	0.979004
19	52104756	52143727	8778	SIGLEC5	23	4	5376	1.4078	0.079597	1	0.979004
19	40305990	40334841	9149	DYRK1B	49	6	5376	1.4078	0.079602	1	0.979004
11	111116707	111166973	341032	C11orf53	80	8	5375	1.4072	0.079688	1	0.979004
22	19691987	19720845	5413	2005-09-01	1	1	5376	1.4072	0.07969	1	0.979004
10	97061530	97331171	10580	SORBS1	787	58	5355	1.4071	0.079701	1	0.979004
22	42219083	42313312	6721	SREBF2	167	17	5373	1.4059	0.079872	1	0.979004
3	172151081	172176246	2693	GHSR	67	10	5376	1.4052	0.079981	1	0.979004
1	16541343	16563528	101927546	ANO7P1	40	4	5376	1.405	0.080012	1	0.979004
2	24140132	24233701	165324	UBXN2A	275	14	5376	1.4044	0.080106	1	0.979004
10	50808347	50830766	6572	SLC18A3	2	1	5376	1.4041	0.080138	1	0.979004
8	105381652	105489281	1807	DPYS	240	27	5371	1.4038	0.080194	1	0.979004
8	1693944	1744736	2055	CLN8	125	6	5376	1.4036	0.080212	1	0.979004
2	135799835	135938280	22930	RAB3GAP1	173	10	5299	1.4031	0.080292	1	0.979004
17	26931458	26982177	9703	KIAA0100	13	2	5376	1.4031	0.080296	1	0.979004
1	110564199	110607263	85369	STRIP1	24	3	5376	1.4022	0.080428	1	0.979004
9	15412694	15476747	6619	SNAPC3	145	13	5376	1.4004	0.080697	1	0.979004
11	34893842	34947939	51074	APIP	304	11	5376	1.4004	0.080698	1	0.979004
6	116586022	116611280	7259	TSPYL1	71	8	5372	1.4003	0.080709	1	0.979004
17	3108915	3129844	8383	OR1A1	123	8	5376	1.4	0.080757	1	0.979004
8	38024106	38080819	9530	BAG4	57	2	5376	1.4	0.080758	1	0.979004
1	211422708	211499727	55758	RCOR3	125	12	5371	1.3989	0.080918	1	0.979004
17	62065711	62091645	92340	PRR29	5	1	5376	1.3988	0.080943	1	0.979004
19	39068281	39118643	11184	MAP4K1	7	2	5346	1.3987	0.080959	1	0.979004
1	117643677	117674411	80263	TRIM45	42	6	5376	1.3982	0.081023	1	0.979004
11	71795371	71824433	55004	LAMTOR1	34	1	5360	1.3974	0.081154	1	0.979004
2	210278733	210608842	4133	MAP2	533	18	5367	1.397	0.081199	1	0.979004
4	87505468	87746332	5783	PTPN13	522	8	5375	1.3969	0.081228	1	0.979004
1	85381266	85472796	255231	MCOLN2	230	12	5376	1.3968	0.081232	1	0.979004
22	48875288	49157744	25817	FAM19A5	675	61	5376	1.3968	0.081243	1	0.979004
22	24941618	24980932	6634	SNRPD3	16	1	5376	1.3964	0.081298	1	0.979004
8	144676083	144701784	65263	PYCRL	21	3	5376	1.3956	0.08141	1	0.979004
17	27910527	27951779	124930	ANKRD13B	14	2	5376	1.3941	0.081651	1	0.979004
7	148494464	148591441	2146	EZH2	51	6	5376	1.3938	0.081687	1	0.979004
4	122790183	122882909	7222	TRPC3	93	9	5376	1.3934	0.081743	1	0.979004
3	129110164	129157494	90288	EFCAB12	76	5	5375	1.3928	0.081847	1	0.979004
7	150021033	150048773	5919	RARRES2	48	1	5376	1.3927	0.081857	1	0.979004
4	2929663	2975233	8602	NOP14	75	8	5376	1.3925	0.081878	1	0.979004
2	60668302	60790633	53335	BCL11A	118	20	5371	1.3922	0.081934	1	0.979004
14	31081460	31215034	23256	SCFD1	178	10	5375	1.3921	0.08195	1	0.979004
17	73247749	73272457	51081	MRPS7	31	3	5376	1.3919	0.081975	1	0.979004
9	123827170	123949888	11064	CNTRL	209	12	5376	1.3919	0.081982	1	0.979004
22	29444660	29467922	25770	C22orf31	46	8	5376	1.3915	0.082031	1	0.979004
20	9508037	9829687	57144	PAK7	784	61	5375	1.3914	0.082048	1	0.979004
11	7998867	8027718	8665	EIF3F	38	6	5376	1.3907	0.082154	1	0.979004
2	100879753	100949195	164832	LONRF2	203	8	5373	1.3902	0.082232	1	0.979004
8	130841839	131038897	51571	FAM49B	258	19	5376	1.3902	0.082235	1	0.979004
6	79567261	79724545	134728	IRAK1BP1	240	15	5376	1.3901	0.082255	1	0.979004
19	45494707	45551456	5971	RELB	7	1	5376	1.3896	0.082321	1	0.979004
20	46120601	46295621	8202	NCOA3	249	13	5376	1.388	0.082575	1	0.979004
7	93541016	93565826	2791	GNG11	17	2	5376	1.3877	0.08262	1	0.979004
20	3179514	3214516	3704	ITPA	78	10	5376	1.3871	0.0827	1	0.979004
17	17866127	17930203	83450	LRRC48	56	2	5376	1.3871	0.082702	1	0.979004
7	56068056	56129297	5723	PSPH	123	16	5333	1.387	0.082722	1	0.979004
3	169501216	169540574	151827	LRRC34	57	5	5341	1.3865	0.082803	1	0.979004
14	77883018	77933983	63894	VIPAS39	98	8	5375	1.3863	0.082821	1	0.979004
4	141776708	142064630	57484	RNF150	701	43	5376	1.3859	0.082891	1	0.979004
16	77812483	78024001	57687	VAT1L	479	59	5376	1.3855	0.082947	1	0.979004
15	65375108	65415985	390595	UBAP1L	9	1	5376	1.3844	0.083122	1	0.979004
6	117871432	117933705	57120	GOPC	102	11	5376	1.3838	0.083216	1	0.979004
1	151119095	151142731	79626	TNFAIP8L2	11	3	5376	1.3821	0.083476	1	0.979004
1	151119105	151152773	100534012	TNFAIP8L2-SCNM1	11	3	5376	1.3821	0.083476	1	0.979004
17	74659748	74717056	439921	MXRA7	131	9	5376	1.3815	0.083563	1	0.979004
9	116019288	116047869	246184	CDC26	65	8	5376	1.3809	0.083654	1	0.979004
6	107339407	107382546	51250	C6orf203	10	2	5376	1.3798	0.083819	1	0.979004
18	21259562	21545030	3909	LAMA3	347	13	5359	1.3793	0.083897	1	0.979004
1	16548182	16573659	79363	RSG1	40	4	5376	1.3781	0.084091	1	0.979004
22	19701066	19722297	2812	GP1BB	4	1	5376	1.3774	0.084187	1	0.979004
1	54349860	54386763	1733	DIO1	110	10	5376	1.3773	0.084202	1	0.979004
8	105342024	105378917	81501	DCSTAMP	86	13	5376	1.3771	0.084239	1	0.979004
9	15454064	15521003	11168	PSIP1	97	8	5376	1.377	0.084254	1	0.979004
12	119606595	119642551	26353	HSPB8	39	4	5376	1.3763	0.084359	1	0.979004
21	31787711	31808230	337960	KRTAP13-3	38	2	5376	1.3757	0.08445	1	0.979004
19	47104585	47138375	5739	PTGIR	2	1	5376	1.3751	0.084557	1	0.979004
7	56121700	56158365	25870	SUMF2	82	11	5326	1.375	0.084558	1	0.979004
6	139339819	139374439	58527	ABRACL	74	10	5376	1.375	0.084566	1	0.979004
4	74259972	74297129	213	ALB	56	4	5363	1.3749	0.084576	1	0.979004
5	162877517	162928951	3161	HMMR	89	10	5376	1.3749	0.084581	1	0.979004
14	20655495	20676532	390439	OR11G2	58	13	5376	1.3743	0.084678	1	0.979004
1	85613356	85677292	84144	SYDE2	150	13	5364	1.3739	0.084729	1	0.979004
13	45901005	45925505	7178	TPT1	64	8	5376	1.3733	0.084837	1	0.979004
1	247275277	247345529	7678	ZNF124	200	16	5376	1.3732	0.084845	1	0.979004
17	7932343	7962452	247	ALOX15B	45	9	5362	1.373	0.084873	1	0.979004
20	842763	906977	51378	ANGPT4	75	10	5376	1.3729	0.084892	1	0.979004
13	99936789	99969749	1880	GPR183	50	9	5376	1.3722	0.085008	1	0.979004
15	62672769	63146830	83660	TLN2	700	69	5375	1.3714	0.085123	1	0.979004
14	94375240	94405954	90050	FAM181A	33	7	5376	1.3714	0.085126	1	0.979004
11	9031047	9123150	57758	SCUBE2	118	17	5375	1.3714	0.085131	1	0.979004
9	132417920	132494953	51450	PRRX2	30	3	5376	1.371	0.085195	1	0.979004
9	139746566	139770788	8721	EDF1	11	1	5376	1.3694	0.085443	1	0.979004
3	53248723	53300130	7086	TKT	187	13	5376	1.3682	0.08562	1	0.979004
6	26010718	26031186	8350	HIST1H3A	39	8	5376	1.3677	0.085698	1	0.979004
15	44844894	44965876	80208	SPG11	5	1	5376	1.3672	0.085784	1	0.979004
1	169548087	169609377	6403	SELP	139	19	5376	1.3671	0.085801	1	0.979004
3	108531631	108583714	50852	TRAT1	72	8	5376	1.3669	0.085835	1	0.979004
17	42744805	42777355	124808	CCDC43	30	7	5376	1.3668	0.085849	1	0.979004
4	2733387	2768103	79155	TNIP2	81	11	5376	1.3666	0.085873	1	0.979004
16	67852060	67891361	80152	CENPT	35	3	5376	1.3656	0.086029	1	0.979004
1	3795697	3826857	339448	C1orf174	18	2	5376	1.365	0.086132	1	0.979004
13	36732345	36881992	100526761	CCDC169-SOHLH2	509	17	5376	1.3645	0.086199	1	0.979004
9	100788071	100891695	9830	TRIM14	134	12	5376	1.3645	0.0862	1	0.979004
14	70500934	70665787	6547	SLC8A3	492	39	5372	1.3642	0.086258	1	0.979004
11	64869326	64893707	7108	TM7SF2	18	4	5376	1.3641	0.086273	1	0.979004
17	61544422	61585741	1636	ACE	36	2	5376	1.3633	0.086401	1	0.979004
17	56487528	56575759	124535	HSF5	81	7	5376	1.3632	0.086408	1	0.979004
3	111301747	111324182	79413	ZBED2	8	2	5376	1.3623	0.08655	1	0.979004
13	24873686	24906669	338872	C1QTNF9	6	1	5376	1.3622	0.086562	1	0.979004
9	34242378	34339198	347240	KIF24	178	14	5376	1.362	0.086603	1	0.979004
12	108069590	108116257	11137	PWP1	86	9	5376	1.3618	0.086628	1	0.979004
9	19366253	19390272	6194	RPS6	30	4	5376	1.3611	0.086745	1	0.979004
5	71004990	71026875	9607	CARTPT	62	10	5368	1.3607	0.086809	1	0.979004
15	44947930	44980894	197135	PATL2	1	1	5376	1.3605	0.08684	1	0.979004
4	187016054	187103817	25854	FAM149A	186	21	5376	1.36	0.086918	1	0.979004
4	77217179	77242283	8987	STBD1	38	6	5376	1.3598	0.086946	1	0.979004
9	139736819	139765251	158056	MAMDC4	10	1	5376	1.3596	0.086982	1	0.979004
5	52073774	52108451	53918	PELO	106	10	5369	1.3591	0.087063	1	0.979004
15	79714858	79774642	23251	KIAA1024	130	16	5374	1.3587	0.087125	1	0.979004
2	101076944	101109742	129521	NMS	181	10	5328	1.3585	0.08715	1	0.979004
19	21463963	21522219	7562	ZNF708	166	10	5376	1.3585	0.087157	1	0.979004
2	46728986	46779551	90423	ATP6V1E2	111	13	5373	1.3583	0.087186	1	0.979004
2	3632422	3702234	78989	COLEC11	104	6	5376	1.3577	0.087272	1	0.979004
19	52010951	52045110	946	SIGLEC6	172	16	5376	1.3571	0.087374	1	0.979004
1	59752625	60238402	55277	FGGY	647	33	5371	1.3568	0.087419	1	0.979004
8	38821668	38856181	203100	HTRA4	58	4	5376	1.3563	0.087499	1	0.979004
21	31643627	31665276	643803	KRTAP24-1	68	10	5349	1.3557	0.087596	1	0.979004
19	50969736	50996608	284361	EMC10	18	2	5376	1.3554	0.087652	1	0.979004
7	155079486	155111945	3638	INSIG1	12	2	5376	1.3547	0.08775	1	0.979004
16	67870819	67916470	10204	NUTF2	39	4	5376	1.3544	0.087812	1	0.979004
1	211639864	211676259	343035	RD3	78	12	5376	1.3542	0.08784	1	0.979004
11	68018803	68049469	53838	C11orf24	45	4	5376	1.3533	0.087975	1	0.979004
6	31972572	32013195	721	C4B	27	7	5376	1.3532	0.087988	1	0.979004
6	3259207	3466954	63027	SLC22A23	469	37	5376	1.3532	0.087994	1	0.979004
2	42659157	42731237	170850	KCNG3	122	18	5376	1.3532	0.087999	1	0.979004
6	11528460	11593757	100113407	TMEM170B	171	15	5327	1.3521	0.088167	1	0.979004
2	10700892	10840113	79954	NOL10	523	15	5376	1.351	0.088353	1	0.979004
18	46997548	47028935	100526842	RPL17-C18orf32	105	9	5376	1.351	0.088354	1	0.979004
7	75921875	75943614	3315	HSPB1	4	1	5376	1.3509	0.088366	1	0.979004
14	105209470	105235996	10572	SIVA1	22	2	5376	1.3506	0.088416	1	0.979004
7	97900972	97962972	25798	BRI3	119	4	5376	1.3501	0.088493	1	0.979004
10	132092081	132142795	101927435	LOC101927435	136	15	5376	1.3492	0.088632	1	0.979004
13	103371717	103421422	643677	CCDC168	82	9	5376	1.3488	0.088693	1	0.979004
5	131695396	131741306	6584	SLC22A5	115	10	5374	1.3487	0.088713	1	0.979004
16	15786992	15960887	4629	MYH11	307	27	5376	1.3484	0.088761	1	0.979004
17	3367404	3412700	443	ASPA	71	7	5376	1.3476	0.088897	1	0.979004
8	82595891	82617207	347051	SLC10A5	48	5	5376	1.3475	0.088904	1	0.979004
17	72571057	72600348	146723	C17orf77	86	7	5376	1.3465	0.089068	1	0.979004
14	77914373	77945815	10598	AHSA1	88	9	5376	1.3464	0.089093	1	0.979004
6	26021817	26042288	8358	HIST1H3B	43	9	5354	1.3462	0.08912	1	0.979004
13	114044786	114078708	101928841	LOC101928841	13	1	5376	1.3461	0.089129	1	0.979004
12	21274128	21402730	10599	SLCO1B1	433	21	5374	1.3459	0.089172	1	0.979004
4	74427267	74496348	166824	RASSF6	146	10	5371	1.3456	0.089222	1	0.979004
9	117536915	117578408	9966	TNFSF15	40	7	5376	1.3452	0.089276	1	0.979004
1	16563339	16688965	54455	FBXO42	208	8	5376	1.3451	0.089302	1	0.979004
14	74101578	74180431	83544	DNAL1	56	4	5376	1.3448	0.089344	1	0.979004
17	7296293	7317450	254863	TMEM256	1	1	5376	1.3445	0.0894	1	0.979004
1	38148073	38185391	55143	CDCA8	86	6	5376	1.3444	0.089407	1	0.979004
16	68288419	68345726	9057	SLC7A6	77	8	5376	1.3437	0.08953	1	0.979004
9	139733256	139755490	29085	PHPT1	2	1	5376	1.3433	0.089583	1	0.979004
12	65208352	65284802	23329	TBC1D30	21	4	5376	1.3427	0.089691	1	0.979004
10	111755627	111905323	120	ADD3	66	3	5373	1.3422	0.089767	1	0.979004
8	50812349	51716171	54212	SNTG1	2144	43	5372	1.341	0.089962	1	0.979004
5	112347796	112834527	4163	MCC	1674	49	5357	1.3409	0.089975	1	0.979004
11	19193577	19242118	8048	CSRP3	39	8	5376	1.3409	0.089982	1	0.979004
8	94136324	94189079	389676	C8orf87	90	10	5376	1.3405	0.090037	1	0.979004
20	60874116	60952368	3911	LAMA5	3	1	5067	1.3404	0.09006	1	0.979004
15	78431698	78472884	3419	IDH3A	78	10	5362	1.3402	0.090089	1	0.979004
11	3838208	3872213	391	RHOG	54	8	5376	1.3401	0.090104	1	0.979004
7	56109378	56141682	908	CCT6A	66	11	5295	1.34	0.090129	1	0.979004
17	43090706	43148473	79877	DCAKD	137	13	5376	1.3392	0.090252	1	0.979004
4	42885283	43042675	389207	GRXCR1	436	35	5368	1.3385	0.090372	1	0.979004
6	24640205	24677115	51567	TDP2	131	17	5376	1.3376	0.090517	1	0.979004
16	66868282	66898052	766	CA7	32	3	5376	1.3374	0.09054	1	0.979004
11	59929080	59962139	64231	MS4A6A	52	4	5376	1.3373	0.090569	1	0.979004
22	37566206	37604341	114904	C1QTNF6	99	9	5376	1.3371	0.090593	1	0.979004
2	113660548	113686459	27178	IL37	105	3	5376	1.3369	0.090626	1	0.979004
16	68308043	68354868	84138	SLC7A6OS	67	7	5376	1.3368	0.090638	1	0.979004
11	119199644	119227383	83552	MFRP	7	2	5376	1.3365	0.090699	1	0.979004
11	119199644	119227383	114902	C1QTNF5	7	2	5376	1.3365	0.090699	1	0.979004
18	43417574	43557305	57724	EPG5	221	15	5376	1.3362	0.090737	1	0.979004
6	41863092	41898877	9477	MED20	42	7	5376	1.3355	0.09086	1	0.979004
9	35819222	35864844	51754	TMEM8B	58	7	5374	1.3349	0.090956	1	0.979004
22	24809565	24848328	135	ADORA2A	43	6	5376	1.3341	0.09109	1	0.979004
22	37876400	37925543	29775	CARD10	30	3	5376	1.3337	0.091156	1	0.979004
19	9351720	9372739	26648	OR7E24	2	1	5376	1.3333	0.09121	1	0.979004
13	36732345	36798752	54937	SOHLH2	151	19	5375	1.3333	0.091219	1	0.979004
20	1151213	1176077	55321	TMEM74B	4	2	5376	1.333	0.091269	1	0.979004
10	101792065	101851642	1369	CPN1	127	14	5376	1.333	0.09127	1	0.979004
7	73265489	73290223	135886	WBSCR28	18	1	5376	1.3322	0.091393	1	0.979004
17	41707757	41749262	4222	MEOX1	66	7	5376	1.3311	0.091574	1	0.979004
15	42773442	42835259	8773	SNAP23	57	4	5376	1.3302	0.091727	1	0.979004
2	202889310	202913160	8324	FZD7	45	6	5374	1.33	0.091763	1	0.979004
5	169522917	169546729	2299	FOXI1	106	14	5366	1.3299	0.091776	1	0.979004
1	1706725	1832552	2782	GNB1	75	6	5376	1.3291	0.091912	1	0.979004
4	152010725	152035804	6189	RPS3A	26	3	5376	1.3291	0.091914	1	0.979004
11	94748422	94770760	390245	KDM4E	3	1	5376	1.3277	0.09214	1	0.979004
20	6045492	6114191	55612	FERMT1	225	23	5376	1.3273	0.092201	1	0.979004
17	37319709	37363956	782	CACNB1	2	1	5376	1.3271	0.092234	1	0.979004
17	37346536	37370980	6143	RPL19	2	1	5376	1.3271	0.092234	1	0.979004
6	26023320	26043796	8335	HIST1H2AB	40	9	5353	1.327	0.092258	1	0.979004
8	6656038	6703166	389610	XKR5	32	4	5376	1.3267	0.092306	1	0.979004
7	80221504	80318593	948	CD36	227	13	5376	1.3261	0.092397	1	0.979004
12	39036002	39310395	144402	CPNE8	583	20	5376	1.3252	0.092551	1	0.979004
15	74461802	74512046	64220	STRA6	62	3	5376	1.3252	0.092555	1	0.979004
11	56500304	56521287	283189	OR9G4	69	11	5376	1.3247	0.092639	1	0.979004
6	43474777	43507114	9533	POLR1C	3	1	5376	1.3241	0.092734	1	0.979004
12	130812433	130866877	9271	PIWIL1	81	8	5376	1.322	0.093088	1	0.979004
1	24818841	24873510	11123	RCAN3	112	11	5349	1.3213	0.093195	1	0.979004
6	41892671	42026610	896	CCND3	209	28	5376	1.3208	0.093282	1	0.979004
3	147117181	147144506	7545	ZIC1	40	7	5376	1.3207	0.093306	1	0.979004
6	154821889	154853434	101928868	LOC101928868	67	3	5376	1.3206	0.093319	1	0.979004
9	27274652	27307137	54586	EQTN	85	10	5375	1.3203	0.093373	1	0.979004
10	63932794	64038570	219790	RTKN2	231	14	5376	1.3193	0.093542	1	0.979004
1	154965106	155001001	51043	ZBTB7B	7	1	5376	1.3191	0.093562	1	0.979004
20	42974441	43071485	3172	HNF4A	108	10	5376	1.319	0.093582	1	0.979004
5	38928022	39084505	253260	RICTOR	205	12	5345	1.318	0.093757	1	0.979004
2	27538716	27590243	2976	GTF3C2	21	2	5376	1.3174	0.093849	1	0.979004
5	81591166	81624147	92270	ATP6AP1L	43	7	5376	1.3173	0.093867	1	0.979004
11	66014765	66045332	64837	KLC2	32	5	5376	1.3172	0.093879	1	0.979004
10	103901933	103933627	9221	NOLC1	29	6	5343	1.3171	0.093896	1	0.979004
7	12599989	12703228	85477	SCIN	154	17	5358	1.3162	0.094059	1	0.979004
9	127952821	128006438	10244	RABEPK	70	4	5376	1.3161	0.094063	1	0.979004
21	34927165	34971019	29980	DONSON	13	3	5376	1.3161	0.094063	1	0.979004
16	67746973	67850788	57610	RANBP10	41	2	5376	1.3154	0.094188	1	0.979004
12	1919433	1955919	654429	LRTM2	16	3	5376	1.315	0.094257	1	0.979004
17	7274293	7303093	8711	TNK1	34	8	5376	1.3148	0.094283	1	0.979004
14	77849827	77900225	122945	NOXRED1	72	6	5376	1.3145	0.094331	1	0.979004
3	14434076	14540857	6533	SLC6A6	111	15	5372	1.3143	0.094376	1	0.979004
20	44131101	44154264	10816	SPINT3	40	6	5376	1.3143	0.094376	1	0.979004
14	50786122	50893179	8814	CDKL1	189	17	5376	1.3139	0.09444	1	0.979004
1	202686532	202787549	10765	KDM5B	223	16	5361	1.3134	0.094527	1	0.979004
15	40723411	40770441	22893	BAHD1	27	5	5376	1.3123	0.09471	1	0.979004
9	35807014	35843372	392307	FAM221B	52	7	5371	1.3119	0.094769	1	0.979004
10	71802357	71882040	55506	H2AFY2	129	19	5374	1.3112	0.094887	1	0.979004
2	100998322	101044130	9486	CHST10	60	5	5376	1.3109	0.09495	1	0.979004
10	103815124	103837795	79803	HPS6	9	3	5376	1.3104	0.095037	1	0.979004
11	94429602	94619918	154810	AMOTL1	136	9	5376	1.3102	0.095059	1	0.979004
6	26011907	26032278	8359	HIST1H4A	44	9	5369	1.3102	0.095064	1	0.979004
10	63156401	63223208	219623	TMEM26	136	16	5371	1.3099	0.095118	1	0.979004
12	6048040	6243836	7450	VWF	455	39	5376	1.3099	0.095122	1	0.979004
7	97910962	98040427	55971	BAIAP2L1	230	6	5376	1.3096	0.095169	1	0.979004
17	47356568	47449835	22834	ZNF652	190	13	5376	1.3092	0.09523	1	0.979004
3	138056490	138134377	22808	MRAS	126	6	5376	1.309	0.095263	1	0.979004
13	108911875	108970832	10673	TNFSF13B	8	3	5376	1.3083	0.095383	1	0.979004
2	109393208	109503047	165055	CCDC138	111	7	5376	1.3079	0.095457	1	0.979004
7	99510892	99541833	349149	GJC3	57	7	5376	1.3074	0.095541	1	0.979004
19	4828346	4877780	10226	PLIN3	7	3	5376	1.3072	0.095567	1	0.979004
17	26652548	26684035	7126	TNFAIP1	19	3	5376	1.3069	0.095616	1	0.979004
17	37811599	37832807	8557	TCAP	30	2	5376	1.3068	0.09564	1	0.979004
9	101040364	101481479	9568	GABBR2	1093	98	5375	1.3065	0.095684	1	0.979004
17	27890487	27926610	28964	GIT1	19	3	5376	1.3062	0.095736	1	0.979004
4	83264467	83305149	3184	HNRNPD	13	1	5376	1.3059	0.095788	1	0.979004
5	52074136	52259485	3672	ITGA1	447	44	5374	1.3056	0.09584	1	0.979004
15	73966560	74016859	80381	CD276	108	11	5347	1.305	0.095954	1	0.979004
3	57531882	57650704	201626	PDE12	237	17	5376	1.3048	0.095975	1	0.979004
3	179103876	179179371	59345	GNB4	99	12	5376	1.3045	0.096035	1	0.979004
9	203108	225893	157983	C9orf66	23	2	5376	1.3042	0.096078	1	0.979004
3	15101580	15150662	64145	RBSN	87	6	5376	1.3036	0.096182	1	0.979004
17	8118139	8161413	80169	CTC1	59	7	5361	1.3036	0.096191	1	0.979004
20	18457184	18487899	10741	RBBP9	86	10	5343	1.3035	0.096209	1	0.979004
4	7930734	7952023	389199	LOC389199	85	9	5376	1.3034	0.096225	1	0.979004
12	89803495	89930039	282809	POC1B	232	13	5376	1.303	0.096281	1	0.979004
10	33179246	33257293	3688	ITGB1	191	19	5376	1.303	0.096292	1	0.979004
17	1935277	1956725	124641	OVCA2	6	1	5376	1.3025	0.096378	1	0.979004
13	30328545	30434820	5412	UBL3	212	12	5376	1.301	0.096626	1	0.979004
11	45105564	45266675	56981	PRDM11	262	21	5373	1.3007	0.096676	1	0.979004
17	1237833	1313669	7531	YWHAE	102	7	5376	1.3004	0.096732	1	0.979004
14	93789565	94184222	57578	UNC79	568	17	5376	1.3	0.096802	1	0.979004
7	98962298	99014226	10095	ARPC1B	32	3	5376	1.2999	0.096825	1	0.979004
17	72657256	72753474	326624	RAB37	16	3	5376	1.2992	0.09694	1	0.979004
7	73235193	73257015	1364	CLDN4	50	1	5376	1.299	0.096975	1	0.979004
16	80627675	80848175	124359	CDYL2	435	33	5356	1.2988	0.097011	1	0.979004
13	36791179	36881992	728591	CCDC169	384	7	5376	1.2987	0.097018	1	0.979004
9	125229237	125250205	347168	OR1J1	47	8	5253	1.2984	0.09708	1	0.979004
15	72523522	72574885	56965	PARP6	69	7	5330	1.2977	0.097197	1	0.979004
1	64048947	64135916	5236	PGM1	101	11	5376	1.2974	0.097253	1	0.979004
6	132956123	132977142	134864	TAAR1	97	11	5341	1.2969	0.097339	1	0.979004
8	70368859	70583147	23213	SULF1	237	40	5373	1.2968	0.097356	1	0.979004
19	18694035	18727660	9244	CRLF1	24	3	5376	1.2963	0.097436	1	0.979004
6	83767385	83891069	23033	DOPEY1	102	4	5373	1.296	0.09748	1	0.979004
17	58244551	58479586	84669	USP32	3	1	5376	1.296	0.097484	1	0.979004
3	115332151	115450334	2596	GAP43	97	15	5376	1.2956	0.097561	1	0.979004
4	10065963	10128612	9948	WDR1	240	17	5376	1.2955	0.097572	1	0.979004
8	134239414	134319835	10397	NDRG1	104	16	5376	1.2952	0.097633	1	0.979004
20	47978505	48109181	3745	KCNB1	285	26	5364	1.2948	0.09769	1	0.979004
9	123654671	123701451	7185	TRAF1	104	5	5374	1.2946	0.097733	1	0.979004
17	2215972	2250678	55720	TSR1	15	3	5376	1.2946	0.097734	1	0.979004
9	37110161	37368146	84186	ZCCHC7	241	12	5375	1.2938	0.097861	1	0.979004
5	147572357	147604700	404203	SPINK6	54	2	5376	1.2933	0.097958	1	0.979004
7	97834755	97891563	25851	TECPR1	69	5	5376	1.293	0.098006	1	0.979004
4	76491704	76565721	8999	CDKL2	131	10	5376	1.2927	0.098065	1	0.979004
22	44309619	44353451	80339	PNPLA3	98	6	5376	1.2926	0.098081	1	0.979004
17	48162101	48198733	5164	PDK2	22	2	5376	1.2925	0.098088	1	0.979004
2	168336692	168737366	8708	B3GALT1	546	44	5371	1.2918	0.098208	1	0.979004
1	150584599	150612098	2029	ENSA	19	3	5376	1.2916	0.098251	1	0.979004
11	123767139	123788083	338662	OR8D4	77	11	5356	1.2914	0.098281	1	0.979004
16	70403338	70482991	6483	ST3GAL2	6	1	5376	1.2912	0.098315	1	0.979004
3	190221840	190388856	3556	IL1RAP	273	30	5376	1.2906	0.098419	1	0.979004
19	18441397	18490763	54858	PGPEP1	5	1	5376	1.2903	0.098473	1	0.979004
1	29435937	29460421	399474	TMEM200B	44	6	5376	1.29	0.098525	1	0.979004
9	102731461	102871330	23071	ERP44	174	8	5349	1.2897	0.098582	1	0.979004
12	120720002	120761045	23409	SIRT4	49	4	5375	1.2893	0.098641	1	0.979004
1	94017343	94322706	8412	BCAR3	721	23	5376	1.2891	0.098686	1	0.979004
1	109931653	109979108	5686	PSMA5	49	3	5376	1.2889	0.098716	1	0.979004
10	103595356	103825932	79591	C10orf76	182	15	5375	1.2888	0.098741	1	0.979004
9	113117528	113352160	79987	SVEP1	749	54	5376	1.2884	0.098799	1	0.979004
1	110871945	110899303	64783	RBM15	41	5	5376	1.288	0.098871	1	0.979004
7	73238920	73266855	155368	WBSCR27	60	1	5376	1.2877	0.098931	1	0.979004
6	119205241	119240336	25842	ASF1A	58	7	5376	1.2876	0.098948	1	0.979004
1	43138060	43178024	4904	YBX1	54	7	5376	1.2875	0.098952	1	0.979004
17	56624038	56779416	56155	TEX14	234	15	5376	1.2869	0.099073	1	0.979004
12	74921551	74945232	552889	ATXN7L3B	92	10	5376	1.2868	0.09909	1	0.979004
16	84723555	84823528	9100	USP10	170	14	5376	1.2867	0.099096	1	0.979004
5	54593576	54731409	23517	SKIV2L2	251	6	5353	1.2865	0.09913	1	0.979004
7	87495544	87548856	10926	DBF4	52	5	5376	1.286	0.099216	1	0.979004
2	54673454	54908583	6711	SPTBN1	548	21	5376	1.2855	0.099301	1	0.979004
7	99806147	99829113	79037	PVRIG	53	3	5376	1.2854	0.099323	1	0.979004
1	93636038	93754769	343099	CCDC18	217	12	5376	1.2849	0.099413	1	0.979004
16	19115254	19142952	162073	ITPRIPL2	4	1	5376	1.2849	0.099419	1	0.979004
8	38836327	38864335	83877	TM2D2	50	4	5376	1.2844	0.099496	1	0.979004
6	117103248	117160256	222545	GPRC6A	98	10	5376	1.2841	0.099556	1	0.979004
11	6222564	6265941	84067	FAM160A2	52	6	5356	1.2831	0.099729	1	0.979004
7	73072174	73096440	155382	VPS37D	27	1	5376	1.2826	0.099813	1	0.979004
2	43854439	44005126	130271	PLEKHH2	485	33	5357	1.2803	0.10022	1	0.979004
20	1412807	1458345	55968	NSFL1C	60	7	5376	1.2802	0.10023	1	0.979004
3	43318004	43402635	54861	SNRK	26	5	5376	1.2801	0.10025	1	0.979004
17	27222264	27288622	57649	PHF12	26	3	5376	1.2796	0.10034	1	0.979004
6	31572969	31594798	199	AIF1	59	10	5328	1.2796	0.10035	1	0.979004
5	135217935	135241516	3578	IL9	30	4	5376	1.279	0.10045	1	0.979004
11	73675716	73703889	7351	UCP2	66	7	5376	1.2785	0.10054	1	0.979004
6	26007260	26028040	3024	HIST1H1A	42	9	5367	1.2775	0.10071	1	0.979004
3	11821916	11898393	132001	TAMM41	57	7	5376	1.2768	0.10083	1	0.979004
19	41187434	41232790	79934	ADCK4	8	2	5376	1.2764	0.1009	1	0.979004
5	79693386	79785498	9765	ZFYVE16	184	7	5376	1.2758	0.10101	1	0.979004
6	43628934	43665549	55168	MRPS18A	47	5	5368	1.2756	0.10105	1	0.979004
6	26035639	26056097	8352	HIST1H3C	46	8	5369	1.2755	0.10106	1	0.979004
5	178128522	178167703	6940	ZNF354A	51	3	5376	1.2749	0.10117	1	0.979004
9	84548415	84575009	389762	SPATA31D3	4	1	5376	1.2749	0.10117	1	0.979004
4	10431497	10469032	85460	ZNF518B	50	7	5376	1.2746	0.10123	1	0.979004
2	201926462	201960473	4709	NDUFB3	56	5	5376	1.2744	0.10127	1	0.979004
7	99765186	99822010	10734	STAG3	95	5	5376	1.2735	0.10142	1	0.979004
17	76173398	76213782	125061	AFMID	5	2	5376	1.2732	0.10147	1	0.979004
11	31381377	31464382	120526	DNAJC24	83	6	5376	1.273	0.10151	1	0.979004
22	32576422	32613223	10739	RFPL2	124	7	5376	1.2729	0.10153	1	0.979004
17	27931774	27959926	84940	CORO6	10	1	5376	1.2728	0.10154	1	0.979004
17	5102215	5148997	388325	SCIMP	57	6	5376	1.2719	0.1017	1	0.979004
12	103222104	103321381	5053	PAH	234	17	5376	1.2717	0.10174	1	0.979004
2	109500927	109615828	10913	EDAR	131	12	5376	1.2716	0.10175	1	0.979004
8	8165258	8253941	157285	SGK223	280	24	5376	1.2715	0.10177	1	0.979004
1	167500250	167533056	8804	CREG1	108	10	5376	1.2712	0.10182	1	0.979004
19	10405479	10430233	100125288	ZGLP1	29	3	5376	1.2701	0.10202	1	0.979004
9	33374948	33412643	364	AQP7	16	1	5376	1.2701	0.10203	1	0.979004
17	26965374	26999207	6388	SDF2	9	2	5376	1.2699	0.10206	1	0.979004
8	61581321	61790587	55636	CHD7	273	10	5376	1.2699	0.10207	1	0.979004
1	155102367	155122996	54344	DPM3	14	2	5376	1.2697	0.10209	1	0.979004
20	48419250	48518779	23315	SLC9A8	214	17	5376	1.2693	0.10217	1	0.979004
17	79979532	80002080	5881	RAC3	12	1	5067	1.2692	0.10219	1	0.979004
17	79983757	80005573	51181	DCXR	12	1	5067	1.2692	0.10219	1	0.979004
17	79971280	79999027	201255	LRRC45	12	1	5067	1.2692	0.10219	1	0.979004
9	34358907	34386894	57462	KIAA1161	40	8	5376	1.2687	0.10228	1	0.979004
11	77916336	78138868	9846	GAB2	298	3	5376	1.2682	0.10236	1	0.979004
1	204149469	204175619	3814	KISS1	50	6	5372	1.2678	0.10243	1	0.979004
2	210857289	210899784	6120	RPE	7	1	5376	1.2677	0.10245	1	0.979004
2	202088166	202162434	841	CASP8	165	21	5374	1.2677	0.10246	1	0.979004
17	73304157	73411790	2885	GRB2	190	8	5376	1.2668	0.10261	1	0.979004
18	8695659	8842776	23255	MTCL1	264	29	5376	1.2663	0.10271	1	0.979004
5	162870586	162897143	134492	NUDCD2	40	6	5376	1.2661	0.10275	1	0.979004
20	44553313	44586732	63935	PCIF1	49	8	5376	1.2654	0.10286	1	0.979004
17	2309343	2425200	79066	METTL16	56	8	5376	1.2654	0.10286	1	0.979004
1	63979013	64061041	84455	EFCAB7	138	8	5376	1.2647	0.103	1	0.979004
15	59053393	59159754	54629	FAM63B	127	9	5376	1.2645	0.10303	1	0.979004
5	58254865	59793925	5144	PDE4D	3121	122	5374	1.2643	0.10307	1	0.979004
14	96661016	96720666	624	BDKRB2	58	11	5376	1.2635	0.1032	1	0.979004
4	39279069	39378001	5981	RFC1	119	4	5376	1.2633	0.10324	1	0.979004
14	53163894	53204716	5706	PSMC6	33	3	5376	1.2631	0.10329	1	0.979004
19	54286838	54337657	91662	NLRP12	21	1	5376	1.263	0.10329	1	0.979004
15	78374927	78406393	646892	SH2D7	71	13	5376	1.2629	0.1033	1	0.979004
3	44780236	44813173	57456	KIAA1143	22	3	5376	1.2629	0.10331	1	0.979004
8	20044704	20089207	526	ATP6V1B2	38	7	5376	1.2627	0.10335	1	0.979004
7	124375655	124416079	2861	GPR37	71	11	5376	1.2626	0.10337	1	0.979004
6	26490577	26520653	696	BTN1A1	60	8	5376	1.262	0.10347	1	0.979004
1	205872176	205922588	115019	SLC26A9	89	11	5376	1.262	0.10347	1	0.979004
10	135165987	135196908	1892	ECHS1	1	1	5376	1.2619	0.1035	1	0.979004
11	32904792	33011816	79832	QSER1	43	3	5376	1.2619	0.1035	1	0.979004
10	135182741	135215198	196743	PAOX	1	1	5376	1.2619	0.1035	1	0.979004
2	154323852	154345322	56475	RPRM	15	2	5376	1.2613	0.10359	1	0.979004
15	40499629	40579688	56924	PAK6	43	8	5376	1.2612	0.10361	1	0.979004
1	150537027	150562214	4170	MCL1	22	2	5376	1.2607	0.10372	1	0.979004
1	63896441	63998944	23421	ITGB3BP	181	9	5376	1.2602	0.1038	1	0.979004
17	71320523	71650227	54549	SDK2	284	32	5376	1.2598	0.10386	1	0.979004
3	124934513	125104198	7707	ZNF148	192	4	5376	1.2594	0.10394	1	0.979004
7	122331720	122353021	378925	RNF148	24	5	5370	1.2588	0.10405	1	0.979004
19	40466912	40497671	5704	PSMC4	5	1	5305	1.2587	0.10407	1	0.979004
10	19327700	20033407	340895	MALRD1	2059	71	5376	1.2579	0.10422	1	0.979004
1	87370335	87585681	9653	HS2ST1	338	8	5362	1.2569	0.1044	1	0.979004
2	27430258	27476660	790	CAD	96	7	5350	1.2566	0.10445	1	0.979004
3	44744135	44775323	91392	ZNF502	28	3	5376	1.2564	0.10449	1	0.979004
20	1280553	1319879	27111	SDCBP2	44	7	5376	1.2534	0.10504	1	0.979004
19	55118384	55159007	10859	LILRB1	39	5	5376	1.2529	0.10511	1	0.979004
19	406583	470996	25759	SHC2	4	1	5067	1.2527	0.10516	1	0.979004
19	395443	419170	126567	C2CD4C	4	1	5067	1.2527	0.10516	1	0.979004
3	185215570	185280369	200879	LIPH	85	5	5376	1.2517	0.10534	1	0.979004
2	241928213	242048515	25992	SNED1	83	8	5376	1.2513	0.10542	1	0.979004
14	21457414	21480034	29986	SLC39A2	1	1	5376	1.2503	0.1056	1	0.979004
12	89903189	89928583	8693	GALNT4	69	7	5376	1.2502	0.10561	1	0.979004
2	79242812	79265630	130120	REG3G	104	7	5376	1.2483	0.10596	1	0.979004
7	140764032	141190180	100507421	TMEM178B	653	49	5369	1.2482	0.10598	1	0.979004
17	26645351	26672515	90410	IFT20	19	3	5376	1.2476	0.10609	1	0.979004
7	73085248	73107781	84277	DNAJC30	34	1	5376	1.2464	0.10631	1	0.979004
12	120417648	120542299	92558	CCDC64	174	10	5376	1.2463	0.10633	1	0.979004
10	134341283	134606984	3632	INPP5A	162	11	5370	1.2461	0.10636	1	0.979004
12	109028885	109135326	23603	CORO1C	73	6	5376	1.2459	0.10641	1	0.979004
7	128085884	128108472	29923	HILPDA	8	1	5376	1.2458	0.10642	1	0.979004
2	237459424	237501001	57007	ACKR3	60	7	5376	1.2457	0.10644	1	0.979004
22	37186745	37225517	5816	PVALB	20	2	5376	1.2448	0.1066	1	0.979004
2	133419361	134409118	344148	NCKAP5	1697	124	5375	1.2444	0.10667	1	0.979004
2	42711709	43021080	57504	MTA3	589	16	5376	1.2431	0.10692	1	0.979004
1	94624463	94723251	9411	ARHGAP29	110	15	5358	1.243	0.10694	1	0.979004
6	109773719	109814440	9841	ZBTB24	62	9	5356	1.2429	0.10696	1	0.979004
6	118218689	118648839	222553	SLC35F1	848	45	5364	1.2421	0.10711	1	0.979004
6	52352200	52451862	9697	TRAM2	302	25	5371	1.2419	0.10713	1	0.979004
13	61973818	61999655	64881	PCDH20	53	5	5376	1.2417	0.10717	1	0.979004
7	99757229	99784990	221914	GPC2	33	5	5376	1.2404	0.10741	1	0.979004
17	3617197	3639993	83903	GSG2	59	5	5376	1.2398	0.10752	1	0.979004
17	56556893	56605271	9110	MTMR4	45	6	5376	1.2396	0.10756	1	0.979004
18	56924267	56950625	30062	RAX	76	7	5376	1.2396	0.10756	1	0.979004
7	112053199	112127258	3475	IFRD1	177	19	5376	1.2391	0.10765	1	0.979004
2	74871355	74920981	10505	SEMA4F	25	1	5376	1.2384	0.10778	1	0.979004
10	35917177	35940362	8325	FZD8	20	2	5376	1.2383	0.1078	1	0.979004
1	153399471	153422503	645922	S100A7L2	36	4	5376	1.2375	0.10795	1	0.979004
12	88432790	88545993	80184	CEP290	60	2	5376	1.2373	0.10798	1	0.979004
3	129139787	129169022	8930	MBD4	55	2	5376	1.2366	0.10811	1	0.979004
2	242016509	242051747	130916	MTERF4	86	5	5376	1.2363	0.10817	1	0.979004
8	11841489	11863760	613211	DEFB134	2	1	5376	1.2358	0.10827	1	0.979004
17	56587611	56628179	5414	2004-09-01	47	6	5376	1.2353	0.10836	1	0.979004
11	69914408	70045651	55107	ANO1	294	29	5376	1.2349	0.10844	1	0.979004
6	79634136	79798011	55023	PHIP	218	15	5376	1.2348	0.10846	1	0.979004
10	103534200	103588930	10724	MGEA5	53	8	5376	1.2347	0.10848	1	0.979004
22	39833235	39898199	4248	MGAT3	51	5	5376	1.2344	0.10853	1	0.979004
11	125693211	125719967	399968	PATE4	78	7	5376	1.234	0.1086	1	0.979004
5	178312899	178370213	80108	ZFP2	166	9	5376	1.2329	0.1088	1	0.979004
13	37573449	37643850	55578	SUPT20H	76	3	5376	1.2327	0.10885	1	0.979004
17	62069955	62107994	3384	ICAM2	11	2	5376	1.232	0.10897	1	0.979004
7	73087898	73122551	114049	WBSCR22	32	1	5376	1.2316	0.10904	1	0.979004
18	9536789	9624605	9989	PPP4R1	251	24	5376	1.231	0.10915	1	0.979004
21	34951647	35024160	9946	CRYZL1	21	3	5376	1.2307	0.10922	1	0.979004
11	116696467	116718338	335	APOA1	46	8	5376	1.2306	0.10923	1	0.979004
2	119589747	119615759	2019	EN1	37	7	5376	1.23	0.10936	1	0.979004
16	67455036	67481456	3291	HSD11B2	14	3	5376	1.2297	0.1094	1	0.979004
4	1375340	1399782	285464	CRIPAK	18	2	5376	1.2297	0.10941	1	0.979004
1	203086833	203146533	134	ADORA1	110	17	5376	1.2296	0.10942	1	0.979004
22	40756571	40816293	27352	SGSM3	55	4	5376	1.2283	0.10967	1	0.979004
19	5906150	5988320	8498	RANBP3	34	2	5376	1.2282	0.10969	1	0.979004
10	49882907	50201001	57705	WDFY4	772	49	5376	1.2278	0.10976	1	0.979004
3	46861894	46885585	339906	PRSS42	7	1	5376	1.2277	0.10979	1	0.979004
11	9396169	9479674	10527	IPO7	133	9	5376	1.2272	0.10988	1	0.979004
2	71117720	71170576	25806	VAX2	79	11	5376	1.227	0.10991	1	0.979004
16	67908781	67930271	123904	NRN1L	13	3	5376	1.2265	0.11001	1	0.979004
7	20645245	20806637	340273	ABCB5	390	28	5376	1.2264	0.11003	1	0.979004
10	124020811	124107676	118663	BTBD16	289	20	5371	1.226	0.11011	1	0.979004
7	72973274	73003013	26608	TBL2	29	3	5376	1.2254	0.11022	1	0.979004
12	85243267	85316608	55117	SLC6A15	68	6	5376	1.2249	0.1103	1	0.979004
14	36285524	36351169	84312	BRMS1L	27	1	5376	1.2245	0.11039	1	0.979004
1	160955001	161001133	50848	F11R	97	6	5376	1.2242	0.11043	1	0.979004
9	19220763	19384137	55667	DENND4C	364	16	5376	1.224	0.11047	1	0.979004
11	36522053	36611312	5896	RAG1	107	12	5347	1.2239	0.11049	1	0.979004
6	24657263	24715297	55856	ACOT13	154	16	5372	1.224	0.11049	1	0.979004
1	201093900	201150710	252839	TMEM9	142	22	5376	1.2221	0.11083	1	0.979004
10	90474301	90522513	643414	LIPK	203	9	5376	1.2216	0.11092	1	0.979004
20	31397699	31448211	22919	MAPRE1	112	14	5376	1.2215	0.11095	1	0.979004
17	27877679	27904042	116236	ABHD15	7	2	5376	1.2208	0.11108	1	0.979004
7	19029315	19167295	7291	TWIST1	73	11	5350	1.2207	0.11111	1	0.979004
12	44892058	45317711	4753	NELL2	649	32	5375	1.2196	0.11131	1	0.979004
12	89903189	89930039	100528030	POC1B-GALNT4	71	7	5376	1.218	0.11162	1	0.979004
17	47064774	47143507	10642	IGF2BP1	52	4	5376	1.2178	0.11165	1	0.979004
5	171611176	171640458	285588	EFCAB9	47	10	5376	1.2171	0.11178	1	0.979004
2	210875435	211046068	151050	KANSL1L	26	3	5376	1.2168	0.11184	1	0.979004
10	83625070	84756935	10718	NRG3	2297	117	5372	1.2157	0.11204	1	0.979004
1	216666588	217321097	2104	ESRRG	1382	100	5375	1.2155	0.11208	1	0.979004
20	60952121	60973576	6227	RPS21	14	1	5067	1.2154	0.11212	1	0.979004
1	145539209	145578526	148741	ANKRD35	33	3	5376	1.2152	0.11214	1	0.979004
6	132607194	132732664	26002	MOXD1	181	19	5368	1.2149	0.11221	1	0.979004
1	63239777	63340941	84938	ATG4C	167	7	5376	1.2148	0.11222	1	0.979004
4	2922288	2946586	10227	MFSD10	35	7	5376	1.2146	0.11226	1	0.979004
10	50107528	50157980	474354	LRRC18	133	15	5376	1.2146	0.11226	1	0.979004
20	1535029	1610720	10326	SIRPB1	96	13	5371	1.2142	0.11233	1	0.979004
17	26636121	26665711	27346	TMEM97	19	3	5376	1.2141	0.11235	1	0.979004
4	157672763	157902546	56034	PDGFC	217	16	5365	1.2139	0.11239	1	0.979004
1	205045270	205101150	5929	RBBP5	139	14	5355	1.2134	0.11248	1	0.979004
4	48127800	48281814	7006	TEC	489	32	5376	1.2134	0.1125	1	0.979004
8	30633126	30680352	5516	PPP2CB	77	6	5376	1.2132	0.11252	1	0.979004
11	109282570	109309893	399947	C11orf87	9	2	5376	1.2131	0.11254	1	0.979004
3	183195319	183283499	89857	KLHL6	98	8	5376	1.213	0.11256	1	0.979004
3	64069526	64263859	166336	PRICKLE2	452	39	5374	1.2123	0.11269	1	0.979004
14	105465910	105497425	55038	CDCA4	110	7	5376	1.2122	0.11273	1	0.979004
7	142558956	142593490	55503	TRPV6	71	3	5376	1.2118	0.11279	1	0.979004
12	75423858	75613584	3747	KCNC2	379	26	5376	1.2116	0.11283	1	0.979004
8	22392228	22443008	10174	SORBS3	4	1	5376	1.2116	0.11283	1	0.979004
15	74456087	74479212	3671	ISLR	22	1	5376	1.2115	0.11286	1	0.979004
5	133974472	134073601	10802	SEC24A	23	3	5373	1.2113	0.11288	1	0.979004
1	41147242	41247275	4802	NFYC	193	12	5376	1.2109	0.11296	1	0.979004
2	201828441	201946392	285172	FAM126B	146	9	5376	1.2109	0.11297	1	0.979004
12	66731178	67473014	23426	GRIP1	1631	99	5375	1.2106	0.11302	1	0.979004
1	161058151	161080138	126823	KLHDC9	18	3	5376	1.2105	0.11305	1	0.979004
1	63823261	63914233	29929	ALG6	138	11	5376	1.2102	0.1131	1	0.979004
13	19737910	19765992	7278	TUBA3C	118	9	5369	1.2097	0.1132	1	0.979004
5	43366747	43422488	56477	CCL28	52	6	5309	1.2097	0.1132	1	0.979004
10	50713151	50742327	267004	PGBD3	51	9	5376	1.2097	0.1132	1	0.979004
17	48600043	48631111	55040	EPN3	52	5	5375	1.2092	0.11329	1	0.979004
15	42857857	43023196	57519	STARD9	128	7	5374	1.2091	0.11331	1	0.979004
15	79204092	79247436	1512	CTSH	39	4	5376	1.209	0.11333	1	0.979004
6	119124612	119266327	254394	MCM9	324	11	5376	1.2086	0.11341	1	0.979004
1	37930119	37959978	80149	ZC3H12A	31	5	5376	1.2082	0.11349	1	0.979004
7	89965341	90030769	85865	GTPBP10	192	15	5374	1.2082	0.11349	1	0.979004
15	36861812	37112449	84529	C15orf41	537	34	5376	1.2068	0.11375	1	0.979004
19	15050845	15131455	6511	SLC1A6	161	14	5376	1.2067	0.11378	1	0.979004
1	162456964	162509419	127933	UHMK1	70	1	5376	1.2059	0.11393	1	0.979004
12	10447050	10479850	3824	KLRD1	31	2	5376	1.2054	0.11402	1	0.979004
22	29866181	29897279	4744	NEFH	20	4	5376	1.2054	0.11402	1	0.979004
1	44860837	45127396	55182	RNF220	212	25	5376	1.205	0.11409	1	0.979004
3	44616456	44651186	285349	ZNF660	40	4	5376	1.2047	0.11415	1	0.979004
1	28286855	28425173	2140	EYA3	101	4	5376	1.2046	0.11418	1	0.979004
8	125490735	125561329	83940	TATDN1	71	7	5376	1.2046	0.11418	1	0.979004
8	99946631	99974338	116039	OSR2	9	2	5376	1.2046	0.11418	1	0.979004
13	73291981	73340328	79866	BORA	61	9	5362	1.2036	0.11437	1	0.979004
17	26894583	26936056	10615	SPAG5	6	2	5376	1.2031	0.11447	1	0.979004
4	39174024	39297430	57728	WDR19	177	5	5376	1.2025	0.11459	1	0.979004
17	74260130	74314771	84074	QRICH2	112	9	5365	1.2024	0.1146	1	0.979004
1	79345449	79482495	64123	ADGRL4	489	27	5375	1.2024	0.11461	1	0.979004
5	33926491	33949023	51289	RXFP3	24	4	5335	1.2021	0.11465	1	0.979004
1	171207610	171265113	2326	FMO1	95	12	5376	1.2017	0.11475	1	0.979004
13	108860763	108896603	84945	ABHD13	55	6	5376	1.2015	0.11479	1	0.979004
10	69671656	69845103	26091	HERC4	141	8	5376	1.2013	0.11481	1	0.979004
3	13511671	13557924	79885	HDAC11	41	7	5376	1.2009	0.11489	1	0.979004
2	202499597	202573467	58538	MPP4	84	16	5373	1.2003	0.11501	1	0.979004
17	3019904	3040845	8390	OR1G1	26	3	5376	1.1998	0.11511	1	0.979004
3	9735510	9781592	151835	CPNE9	4	1	5376	1.1992	0.11522	1	0.979004
3	129148671	129249350	55764	IFT122	144	2	5376	1.1992	0.11523	1	0.979004
4	155692424	155759965	166863	RBM46	66	4	5376	1.1989	0.11528	1	0.979004
1	150758684	150790917	1513	CTSK	21	3	5376	1.1988	0.1153	1	0.979004
19	53507344	53529833	147664	ERVV-1	17	3	5376	1.1987	0.11532	1	0.979004
6	32125983	32155888	10554	AGPAT1	38	4	5376	1.1982	0.11542	1	0.979004
19	4781728	4805571	55527	FEM1A	12	1	5376	1.1982	0.11542	1	0.979004
6	35171824	35230856	222663	SCUBE3	70	7	5376	1.1976	0.11554	1	0.979004
11	6805756	6827139	8590	OR6A2	63	8	5376	1.1974	0.11558	1	0.979004
15	100257610	100283766	145748	LYSMD4	55	6	5355	1.1955	0.11595	1	0.979004
19	56642320	56682262	55311	ZNF444	5	1	5376	1.1951	0.11601	1	0.979004
5	24477209	24655085	1008	CDH10	341	13	5373	1.1951	0.11603	1	0.979004
11	6796248	6817245	144125	OR2AG1	77	7	5376	1.1947	0.11609	1	0.979004
8	42542562	42602209	1142	CHRNB3	47	3	5359	1.1947	0.1161	1	0.979004
3	45255956	45277814	25907	TMEM158	67	10	5376	1.1946	0.11612	1	0.979004
1	162521296	162580379	6675	UAP1	50	6	5376	1.1944	0.11615	1	0.979004
3	185197389	185226845	90407	TMEM41A	27	3	5376	1.1941	0.11622	1	0.979004
6	26017124	26037480	8366	HIST1H4B	43	8	5362	1.1937	0.11629	1	0.979004
20	1504897	1549489	128646	SIRPD	113	15	5367	1.1936	0.11631	1	0.979004
11	125743509	125780541	219844	HYLS1	102	11	5373	1.1931	0.11642	1	0.979004
1	109842187	109950563	6272	SORT1	101	4	5376	1.193	0.11644	1	0.979004
20	43978660	44015442	90196	SYS1	66	3	5376	1.1925	0.11653	1	0.979004
2	88846259	88937094	9451	EIF2AK3	70	8	5376	1.1925	0.11654	1	0.979004
17	26663659	26694603	26073	POLDIP2	27	4	5376	1.1924	0.11655	1	0.979004
17	48233240	48263293	6442	SGCA	9	1	5376	1.1922	0.11659	1	0.979004
17	58488574	58518787	124773	C17orf64	3	1	5376	1.1919	0.11665	1	0.979004
17	55005560	55048411	8161	COIL	30	4	5376	1.1912	0.11679	1	0.979004
1	67455015	67530080	23169	SLC35D1	175	13	5376	1.1909	0.11684	1	0.979004
12	48909415	48931886	341568	OR8S1	97	10	5376	1.1907	0.11688	1	0.979004
20	60953686	60992339	81928	CABLES2	12	1	5067	1.1907	0.11689	1	0.979004
6	36925911	36964327	23787	MTCH1	121	14	5376	1.1906	0.1169	1	0.979004
8	41500744	41764280	286	ANK1	498	47	5375	1.1899	0.11704	1	0.979004
11	12298447	12393687	84953	MICALCL	275	17	5368	1.1898	0.11707	1	0.979004
19	5670776	5698534	374875	HSD11B1L	3	1	5376	1.1898	0.11707	1	0.979004
5	68520622	68583257	1022	CDK7	132	8	5376	1.1897	0.11708	1	0.979004
2	20438453	20560585	23369	PUM2	95	6	5376	1.1896	0.1171	1	0.979004
4	2835454	2941803	118	ADD1	110	9	5375	1.1894	0.11714	1	0.979004
10	103575731	103613769	30819	KCNIP2	45	8	5376	1.1893	0.11716	1	0.979004
15	66984674	67084338	4091	SMAD6	142	13	5376	1.1882	0.11738	1	0.979004
8	42221586	42244674	27121	DKK4	3	1	5352	1.1879	0.11743	1	0.979004
19	40963050	41092365	57731	SPTBN4	72	13	5376	1.1879	0.11743	1	0.979004
1	152476978	152498481	54544	CRCT1	45	3	5345	1.1879	0.11744	1	0.979004
11	5334528	5355582	79345	OR51B2	113	10	5376	1.1878	0.11746	1	0.979004
3	44793209	44904748	56992	KIF15	57	3	5376	1.187	0.11762	1	0.979004
5	2736279	2761769	153572	IRX2	8	1	5376	1.1865	0.11772	1	0.979004
21	45275116	45417475	56894	AGPAT3	231	22	5376	1.1851	0.11798	1	0.979004
20	39978606	40005498	90187	EMILIN3	36	5	5374	1.1851	0.11799	1	0.979004
14	53186883	53251707	6815	STYX	69	4	5376	1.1846	0.11809	1	0.979004
3	38579553	38701164	6331	SCN5A	228	39	5374	1.1842	0.11816	1	0.979004
1	59110411	59175747	114803	MYSM1	230	11	5376	1.1839	0.11822	1	0.979004
8	87050691	87091851	85481	PSKH2	63	6	5376	1.1836	0.11829	1	0.979004
3	37084117	37227992	9209	LRRFIP2	189	5	5376	1.1825	0.11851	1	0.979004
1	154981003	155016257	127579	DCST2	19	2	5376	1.1824	0.11853	1	0.979004
17	5175558	5299132	9135	RABEP1	349	16	5352	1.1817	0.11866	1	0.979004
11	123743633	123766340	338661	TMEM225	67	10	5365	1.1817	0.11867	1	0.979004
19	20268020	20321299	90649	ZNF486	66	4	5376	1.1811	0.11877	1	0.979004
14	24885738	24908731	643866	CBLN3	26	4	5376	1.1811	0.11878	1	0.979004
5	53170578	53616403	54622	ARL15	1101	68	5376	1.1805	0.1189	1	0.979004
11	67388774	67417031	347853	TBX10	18	2	5376	1.1799	0.11903	1	0.979004
8	17770364	17897457	5108	PCM1	506	17	5373	1.1797	0.11905	1	0.979004
12	66686335	66747423	92797	HELB	108	5	5376	1.1796	0.11907	1	0.979004
12	71822931	71990090	8549	LGR5	367	18	5375	1.1793	0.11915	1	0.979004
3	124614289	124663595	56667	MUC13	73	9	5376	1.1788	0.11924	1	0.979004
6	35216691	35273762	7629	ZNF76	98	8	5373	1.1787	0.11926	1	0.979004
12	71021853	71324584	5801	PTPRR	556	48	5373	1.1781	0.11938	1	0.979004
8	38109035	38136841	84513	PPAPDC1B	15	1	5376	1.1781	0.11938	1	0.979004
7	30681559	30749719	1395	CRHR2	56	11	5376	1.1774	0.11951	1	0.979004
1	42618362	42640395	2980	GUCA2A	38	8	5376	1.1773	0.11953	1	0.979004
7	117340702	117523561	83992	CTTNBP2	160	20	5376	1.1769	0.11962	1	0.979004
3	57547090	57593215	378	ARF4	107	12	5376	1.1762	0.11977	1	0.979004
9	131163854	131209630	51148	CERCAM	18	1	5376	1.176	0.11981	1	0.979004
19	51495769	51522890	284366	KLK9	49	4	5376	1.1754	0.11992	1	0.979004
13	25725817	25756426	219287	AMER2	9	2	5376	1.1752	0.11996	1	0.979004
11	16790509	16819037	283278	LOC283278	26	5	5376	1.1748	0.12004	1	0.979004
16	56656534	56677898	4499	MT1M	17	3	5376	1.1742	0.12015	1	0.979004
21	31576324	31598469	9073	CLDN8	25	6	5376	1.1742	0.12015	1	0.979004
20	21096624	21237260	55857	KIZ	129	2	5376	1.1738	0.12024	1	0.979004
3	186828741	186867263	116832	RPL39L	25	1	5376	1.1737	0.12025	1	0.979004
12	12956280	12992915	51202	DDX47	24	3	5376	1.1736	0.12028	1	0.979004
6	151675250	151722677	57621	ZBTB2	56	7	5376	1.1735	0.12029	1	0.979004
20	44169791	44217989	90199	WFDC8	216	5	5376	1.1734	0.12032	1	0.979004
20	43238160	43290376	100	ADA	38	7	5376	1.1726	0.12048	1	0.979004
6	118771935	119041238	387119	CEP85L	583	18	5375	1.1724	0.12051	1	0.979004
19	41371344	41398657	1549	CYP2A7	50	5	5376	1.172	0.1206	1	0.979004
15	72481370	72533901	5315	PKM	45	5	5365	1.172	0.1206	1	0.979004
22	40732504	40772577	158	ADSL	38	2	5376	1.1718	0.12064	1	0.979004
2	179684484	179924841	285025	CCDC141	606	43	5375	1.1717	0.12066	1	0.979004
13	103488191	103538351	2073	ERCC5	88	10	5376	1.1716	0.12068	1	0.979004
1	169649806	169690843	6402	SELL	141	15	5376	1.1715	0.1207	1	0.979004
19	53331785	53370902	90333	ZNF468	11	2	5376	1.1714	0.12072	1	0.979004
5	32344456	32454844	51663	ZFR	203	16	5363	1.1704	0.12093	1	0.979004
14	74168486	74191128	9240	PNMA1	40	5	5376	1.1703	0.12094	1	0.979004
17	56759934	56821703	5889	RAD51C	81	8	5376	1.1702	0.12096	1	0.979004
3	51423298	51544018	9730	VPRBP	80	4	5376	1.1701	0.12098	1	0.979004
2	208566264	208630898	151195	CCNYL1	68	3	5376	1.17	0.12099	1	0.979004
7	87452885	87515692	55972	SLC25A40	73	4	5376	1.1697	0.12106	1	0.979004
17	36036434	36115096	6928	HNF1B	41	9	5376	1.1694	0.12112	1	0.979004
11	5451772	5472783	390063	OR51I1	94	11	5372	1.1692	0.12116	1	0.979004
2	74746532	74770683	27429	HTRA2	2	1	5288	1.1685	0.12131	1	0.979004
21	43882596	43926417	89765	RSPH1	22	5	5376	1.1679	0.12143	1	0.979004
7	90022648	90055268	9069	CLDN12	74	15	5376	1.1677	0.12147	1	0.979004
1	170491263	170532974	92344	GORAB	30	5	5376	1.1676	0.12148	1	0.979004
19	36014314	36046221	26330	GAPDHS	67	9	5376	1.1676	0.12149	1	0.979004
2	86658271	86729839	55818	KDM3A	122	11	5362	1.1671	0.12159	1	0.979004
2	228834670	229056836	80309	SPHKAP	585	19	5376	1.1667	0.12166	1	0.979004
14	96711641	96745304	623	BDKRB1	56	11	5376	1.1667	0.12167	1	0.979004
2	47586287	47624167	4072	EPCAM	13	2	5376	1.1666	0.12169	1	0.979004
19	30404551	30517519	8725	URI1	62	5	5376	1.1665	0.1217	1	0.979004
19	34277751	34316666	79047	KCTD15	14	1	5376	1.166	0.12181	1	0.979004
20	16718998	16742809	56914	OTOR	35	9	5376	1.1659	0.12182	1	0.979004
9	127898852	127962218	5537	PPP6C	109	5	5376	1.1658	0.12184	1	0.979004
3	42903684	42927633	1582	CYP8B1	47	6	5376	1.1658	0.12185	1	0.979004
17	74296868	74389970	5635	PRPSAP1	105	15	5365	1.1653	0.12194	1	0.979004
13	95216308	95258511	23483	TGDS	85	5	5376	1.1653	0.12195	1	0.979004
9	116027914	116066079	9128	PRPF4	88	8	5376	1.165	0.12201	1	0.979004
17	30459473	30562746	55288	RHOT1	78	1	5376	1.1647	0.12207	1	0.979004
5	148714364	148744146	134266	GRPEL2	9	1	5376	1.1645	0.12211	1	0.979004
11	98881706	100239616	53942	CNTN5	4277	165	5373	1.1644	0.12212	1	0.979004
9	35802957	35825481	84681	HINT2	27	6	5365	1.1644	0.12214	1	0.979004
7	138506126	138676064	57670	KIAA1549	309	24	5376	1.1643	0.12215	1	0.979004
12	22336325	22497648	6489	ST8SIA1	342	20	5373	1.1642	0.12218	1	0.979004
2	10271509	10361856	348738	C2orf48	181	21	5376	1.1642	0.12218	1	0.979004
7	158810866	158947649	7434	VIPR2	196	12	5376	1.1638	0.12224	1	0.979004
7	44826241	44852716	5478	PPIA	25	3	5376	1.1634	0.12233	1	0.979004
9	21957751	22004490	1029	CDKN2A	19	5	5376	1.1633	0.12235	1	0.979004
1	205042257	205063588	388730	TMEM81	58	9	5355	1.1632	0.12238	1	0.979004
6	71266625	71308606	135154	SDHAF4	117	5	5376	1.1629	0.12244	1	0.979004
8	42985592	43067970	138050	HGSNAT	20	3	5356	1.1627	0.12247	1	0.979004
2	233233348	233257599	250	ALPP	24	2	5376	1.1618	0.12266	1	0.979004
1	90276573	90411991	55144	LRRC8D	38	5	5376	1.1617	0.12268	1	0.979004
5	112302399	112367892	167227	DCP2	130	11	5366	1.1609	0.12284	1	0.979004
1	110743336	110786674	3749	KCNC4	8	2	5376	1.1607	0.12288	1	0.979004
3	8651086	8796721	51066	SSUH2	29	8	5376	1.1607	0.12288	1	0.979004
11	60092355	60118441	245802	MS4A6E	107	4	5376	1.1606	0.1229	1	0.979004
6	41641716	41713997	7942	TFEB	84	12	5376	1.1605	0.12292	1	0.979004
10	52740911	54068110	5592	PRKG1	3113	158	5366	1.1604	0.12294	1	0.979004
2	234949346	234995776	6694	SPP2	172	17	5371	1.1604	0.12295	1	0.979004
6	90132897	90353553	22881	ANKRD6	392	28	5363	1.1592	0.12318	1	0.979004
9	136269459	136334525	11093	ADAMTS13	63	2	5361	1.1586	0.12331	1	0.979004
16	67896926	67928417	23644	EDC4	22	3	5376	1.1586	0.12331	1	0.979004
14	77587613	77618134	283576	ZDHHC22	38	9	5376	1.1571	0.12362	1	0.979004
12	10135660	10163381	51266	CLEC1B	130	12	5372	1.157	0.12363	1	0.979004
9	136261182	136293292	57109	REXO4	79	1	5376	1.1569	0.12365	1	0.979004
1	15726391	15766839	79180	EFHD2	18	4	5376	1.1564	0.12376	1	0.979004
17	48251457	48289003	1277	COL1A1	8	1	5360	1.1564	0.12377	1	0.979004
5	138930751	139018019	7322	UBE2D2	48	3	5376	1.1563	0.12378	1	0.979004
4	90152427	90239161	285513	GPRIN3	115	12	5376	1.156	0.12384	1	0.979004
5	1788499	1809956	64979	MRPL36	83	9	5367	1.1556	0.12393	1	0.979004
11	59610281	59644041	6947	TCN1	4	1	5376	1.1554	0.12396	1	0.979004
21	31681449	31702607	388818	KRTAP26-1	118	10	5374	1.1551	0.12403	1	0.979004
17	42272401	42308994	7343	UBTF	22	2	5376	1.1548	0.12408	1	0.979004
16	74897468	75029026	79726	WDR59	161	14	5376	1.1548	0.12409	1	0.979004
[truncated: 14,794 more rows]

## Sheet: S9
TWAS results for Remission
PANEL	ID	CHR	P0	P1	TWAS.Z	TWAS.P
Brain_Cerebellar_Hemisphere	ALDH5A1	6	24500000	24500000	4.29292	1.76e-05
Brain_Cerebellar_Hemisphere	MPDZ	9	13100000	13300000	-4.2368	2.27e-05
Brain_Substantia_nigra	PCDHA10	5	140000000	140000000	4.2211	2.43e-05
CMC.BRAIN.RNASEQ	STEAP3	2	120000000	120000000	4.04855	5.15e-05
NTR.BLOOD.RNAARR	PLN	6	119000000	119000000	3.9626	7.41e-05
Adrenal_Gland	NEURL2	20	44517264	44517526	3.8959	9.78e-05
Brain_Cortex	PPIL6	6	110000000	110000000	-3.865	0.000111
CMC.BRAIN.RNASEQ_SPLICING	PLTP	20	44527258	44541003	3.86562	0.000111
Brain_Caudate_basal_ganglia	BRCA1	17	41196312	41277500	3.72351	0.000196
Brain_Cerebellar_Hemisphere	DUSP3	17	41843489	41856356	-3.6695	0.000243
Brain_Cerebellar_Hemisphere	CBWD2	2	114000000	114000000	-3.60337	0.000314
Brain_Cerebellar_Hemisphere	RP5-1021I20.1	14	74300000	74300000	3.60301	0.000315
Brain_Cortex	RP5-1021I20.1	14	74300000	74300000	3.5872	0.000334
Brain_Frontal_Cortex_BA9	C9orf24	9	34400000	34400000	-3.53038	0.000415
Brain_Spinal_cord_cervical_c-1	LYRM2	6	90300000	90300000	3.50284	0.00046
Brain_Amygdala	LYRM2	6	90300000	90300000	3.4993	0.000466
Brain_Anterior_cingulate_cortex_BA24	AC004899.1	7	48900000	48900000	-3.49981	0.000466
CMC.BRAIN.RNASEQ	PCDHA9	5	140000000	140000000	3.49468	0.000475
Brain_Cerebellar_Hemisphere	LIN52	14	74600000	74700000	-3.45664	0.000547
CMC.BRAIN.RNASEQ	WFDC2	20	44098393	44110172	3.45364	0.000553
Brain_Cerebellum	TMEM178A	2	39900000	39900000	-3.45307	0.000554
CMC.BRAIN.RNASEQ_SPLICING	NT5C2	10	105000000	105000000	3.4408	0.00058
NTR.BLOOD.RNAARR	FPR2	19	52264103	52273765	-3.4314	0.0006
YFS.BLOOD.RNAARR	ITGAE	17	3617922	3704537	-3.43099	0.000601
Brain_Putamen_basal_ganglia	LYRM2	6	90300000	90300000	3.42613	0.000612
Brain_Cerebellum	RP5-1021I20.1	14	74300000	74300000	3.4188	0.000629
Brain_Frontal_Cortex_BA9	RP5-1021I20.1	14	74300000	74300000	3.3972	0.000681
Brain_Cortex	LYRM2	6	90300000	90300000	3.39	0.000699
Adrenal_Gland	RP11-398J10.2	15	96000000	96000000	-3.38872	0.000702
Brain_Cortex	RP11-527L4.5	17	41991801	42000369	-3.38822	0.000703
Adrenal_Gland	UPB1	22	24863206	24924358	-3.3812	0.000722
CMC.BRAIN.RNASEQ	ACYP2	2	54300000	54500000	3.38056	0.000723
Pituitary	LINC00475	9	94900000	94900000	3.3808	0.000723
Brain_Cerebellar_Hemisphere	PMS2P1	7	99900000	99900000	3.3725	0.000745
Pituitary	AF131217.1	21	29811667	30047170	3.3698	0.000752
Adrenal_Gland	RP5-1021I20.1	14	74300000	74300000	3.3665	0.000761
Brain_Anterior_cingulate_cortex_BA24	CHRFAM7A	15	30700000	30700000	3.36472	0.000766
Brain_Caudate_basal_ganglia	ZKSCAN1	7	99600000	99600000	-3.35493	0.000794
Adrenal_Gland	RP11-700J17.1	4	44700000	44700000	3.35296	0.0008
Adrenal_Gland	RAB6B	3	134000000	134000000	3.3394	0.00084
Brain_Hippocampus	LYRM2	6	90300000	90300000	3.3373	0.000846
Liver	SSR4P1	21	46491648	46494080	-3.32303	0.00089
Pituitary	PCDHA9	5	140000000	140000000	3.31263	0.000924
NTR.BLOOD.RNAARR	ANXA6	5	150000000	151000000	3.3117	0.000927
Brain_Cortex	TSTD1	1	161000000	161000000	-3.30751	0.000941
YFS.BLOOD.RNAARR	PIK3CG	7	107000000	107000000	3.3038	0.000954
Pituitary	XXyac-YRM2039.2	9	14500	25000	3.2998	0.000968
Pituitary	OR2W3	1	248000000	248000000	-3.29869	0.000971
Adrenal_Gland	SGSM2	17	2240802	2284352	-3.28423	0.00102
CMC.BRAIN.RNASEQ	ANXA6	5	150000000	151000000	3.2823	0.00103
Brain_Hypothalamus	HMGB1P31	2	54300000	54300000	-3.2729	0.00106
Brain_Hypothalamus	AGMO	7	15200000	15600000	3.27299	0.00106
YFS.BLOOD.RNAARR	FPR2	19	52255279	52273779	-3.2743	0.00106
Brain_Cortex	TPTE2P6	13	25000000	25200000	3.2665	0.00109
YFS.BLOOD.RNAARR	TUFT1	1	152000000	152000000	-3.26347	0.0011
YFS.BLOOD.RNAARR	TMEM106A	17	41363854	41372061	3.25723	0.001125
Brain_Caudate_basal_ganglia	SSR4P1	21	46491648	46494080	-3.2551	0.00113
YFS.BLOOD.RNAARR	ENTPD5	14	74400000	74500000	3.25373	0.00114
Brain_Hippocampus	CENPM	22	42334725	42343168	3.2513	0.00115
CMC.BRAIN.RNASEQ	SH3RF1	4	170000000	170000000	3.24005	0.0012
Brain_Hypothalamus	RBM20	10	112000000	113000000	3.23313	0.00122
Brain_Cerebellum	MCC	5	112000000	113000000	-3.22719	0.00125
Brain_Hippocampus	CCDC43	17	42750437	42766980	3.2242	0.00126
Brain_Cortex	PCDHA1	5	140000000	140000000	-3.22351	0.00127
Brain_Cerebellum	TMEFF2	2	193000000	193000000	-3.21529	0.001303
Brain_Nucleus_accumbens_basal_ganglia	RP11-844P9.2	5	176000000	176000000	-3.2102	0.00133
CMC.BRAIN.RNASEQ_SPLICING	SPAG1	8	101000000	101000000	-3.20705	0.00134
NTR.BLOOD.RNAARR	TNFRSF9	1	7980000	8000000	3.2062	0.00134
Brain_Caudate_basal_ganglia	CELSR2	1	110000000	110000000	-3.20463	0.00135
Brain_Nucleus_accumbens_basal_ganglia	RP5-1021I20.2	14	74300000	74300000	3.20543	0.00135
Brain_Putamen_basal_ganglia	SRR	17	2207066	2228554	-3.20571	0.00135
Pituitary	FAM8A1	6	17600000	17600000	3.20497	0.00135
Liver	FAM188B	7	30800000	30900000	-3.20082	0.00137
CMC.BRAIN.RNASEQ_SPLICING	IFI44	1	79100000	79100000	3.19837	0.00138
CMC.BRAIN.RNASEQ_SPLICING	SPAG1	8	101000000	101000000	3.19938	0.00138
Brain_Putamen_basal_ganglia	RP5-1021I20.1	14	74300000	74300000	3.1928	0.00141
Brain_Substantia_nigra	LRRCC1	8	86000000	86100000	3.1931	0.00141
Brain_Caudate_basal_ganglia	SIMC1	5	176000000	176000000	-3.1893	0.00143
CMC.BRAIN.RNASEQ	BTRC	10	103000000	103000000	3.18954	0.00143
Brain_Putamen_basal_ganglia	MX2	21	42733870	42780870	3.18283	0.00146
Brain_Caudate_basal_ganglia	LYRM2	6	90300000	90300000	3.172	0.00151
Brain_Spinal_cord_cervical_c-1	RP11-799D4.3	17	33491262	33494031	3.17278	0.00151
Brain_Spinal_cord_cervical_c-1	RP5-1021I20.1	14	74300000	74300000	3.1675	0.00154
Brain_Cortex	PCDHB8	5	141000000	141000000	3.15807	0.00159
Brain_Cerebellar_Hemisphere	PCDHB8	5	141000000	141000000	3.1554	0.0016
Brain_Frontal_Cortex_BA9	ZNF496	1	247000000	247000000	3.1564	0.0016
Brain_Cerebellum	LIN52	14	74600000	74700000	-3.1522	0.00162
Brain_Putamen_basal_ganglia	PIGH	14	68000000	68100000	-3.1521	0.00162
Brain_Substantia_nigra	PCDHA12	5	140000000	140000000	-3.1516	0.00162
Brain_Frontal_Cortex_BA9	PAXIP1-AS1	7	155000000	155000000	3.14824	0.00164
CMC.BRAIN.RNASEQ	PIGH	14	68100000	68100000	-3.1457	0.00166
YFS.BLOOD.RNAARR	NUMB	14	73700000	73900000	-3.13674	0.00171
YFS.BLOOD.RNAARR	PLD1	3	171000000	172000000	3.13067	0.00174
Brain_Cerebellum	TPTE2P6	13	25000000	25200000	3.1277	0.00176
CMC.BRAIN.RNASEQ_SPLICING	ALDH6A1	14	74500000	74600000	-3.1245	0.00178
Brain_Anterior_cingulate_cortex_BA24	RP5-1021I20.2	14	74300000	74300000	3.1238	0.00179
Brain_Spinal_cord_cervical_c-1	RP5-1021I20.2	14	74300000	74300000	3.1219	0.0018
NTR.BLOOD.RNAARR	KRT77	12	53100000	53100000	3.1221	0.0018
Brain_Frontal_Cortex_BA9	RNPC3	1	104000000	104000000	-3.11879	0.00182
Liver	CEP85L	6	119000000	119000000	3.11553	0.00184
Brain_Nucleus_accumbens_basal_ganglia	RP11-826N14.2	5	175000000	175000000	-3.1086	0.00188
Brain_Substantia_nigra	RP11-91I8.3	18	6728820	6729167	3.10711	0.00189
CMC.BRAIN.RNASEQ_SPLICING	CAMK2G	10	75600000	75600000	3.1065	0.00189
Brain_Caudate_basal_ganglia	TPTE2P6	13	25000000	25200000	3.1055	0.0019
Brain_Caudate_basal_ganglia	GATS	7	99800000	99800000	3.09901	0.001942
CMC.BRAIN.RNASEQ	PLCD1	3	38000000	38100000	-3.09715	0.00195
Brain_Caudate_basal_ganglia	STAG3	7	99800000	99800000	3.09226	0.001986
Brain_Cortex	STAG3	7	99800000	99800000	3.09032	0.002
Adrenal_Gland	GRAMD4	22	46971909	47075688	3.0898	0.002003
YFS.BLOOD.RNAARR	NENF	1	213000000	213000000	3.08943	0.00201
Brain_Frontal_Cortex_BA9	STAG3	7	99800000	99800000	3.08603	0.00203
YFS.BLOOD.RNAARR	CSGALNACT1	8	19300000	19600000	-3.0846	0.00204
Brain_Anterior_cingulate_cortex_BA24	KLRC2	12	10600000	10600000	-3.0831	0.00205
Adrenal_Gland	LINC00960	3	75700000	75700000	-3.0808	0.00206
Brain_Cerebellum	KLRC2	12	10600000	10600000	-3.07822	0.00208
Brain_Amygdala	RP5-1021I20.2	14	74300000	74300000	3.0778	0.00209
Brain_Putamen_basal_ganglia	RP5-1021I20.2	14	74300000	74300000	3.0776	0.00209
Brain_Frontal_Cortex_BA9	RP11-462B18.2	9	32800000	32800000	3.07231	0.002124
Adrenal_Gland	STEAP3	2	120000000	120000000	3.0712	0.00213
Brain_Cortex	COLEC11	2	3640000	3690000	-3.0714	0.00213
YFS.BLOOD.RNAARR	BIVM	13	103000000	103000000	-3.06585	0.00217
Brain_Caudate_basal_ganglia	CHST8	19	34112861	34264414	3.056	0.00224
CMC.BRAIN.RNASEQ_SPLICING	KIAA0319	6	24500000	24600000	3.05604	0.00224
CMC.BRAIN.RNASEQ	EMP2	16	10622278	10674539	-3.05526	0.00225
Liver	TBCE	1	236000000	236000000	3.054	0.00226
Brain_Hippocampus	RP11-849F2.8	17	8128139	8128798	3.0494	0.00229
Pituitary	RP5-1021I20.1	14	74300000	74300000	3.04924	0.00229
Brain_Caudate_basal_ganglia	FOXD4L1	2	114000000	114000000	-3.0437	0.00234
Liver	RP5-1021I20.1	14	74300000	74300000	3.0436	0.00234
Brain_Hippocampus	TMEM37	2	120000000	120000000	-3.0359	0.0024
Brain_Cerebellar_Hemisphere	SLC13A3	20	45186463	45304714	3.03442	0.00241
CMC.BRAIN.RNASEQ	KLRC2	12	10600000	10600000	-3.0346	0.00241
Brain_Caudate_basal_ganglia	RP5-1021I20.1	14	74300000	74300000	3.0331	0.00242
CMC.BRAIN.RNASEQ	KIAA1239	4	37200000	37500000	3.0327	0.00242
Pituitary	RHCE	1	25700000	25800000	-3.02997	0.002446
CMC.BRAIN.RNASEQ_SPLICING	IPO5	13	98600000	98700000	3.02873	0.00246
CMC.BRAIN.RNASEQ	MRPL1	4	78800000	78900000	3.02721	0.00247
Brain_Hippocampus	CELF3	1	152000000	152000000	-3.02208	0.00251
Brain_Cerebellum	SMG6	17	1963133	2206997	3.02096	0.00252
CMC.BRAIN.RNASEQ_SPLICING	MSH3	5	80000000	80200000	3.0198	0.00253
Brain_Anterior_cingulate_cortex_BA24	LINC00924	15	96000000	96100000	3.01881	0.002538
Brain_Cerebellum	RP11-63M22.2	16	66764993	66765688	-3.01627	0.00256
Brain_Cortex	MEPCE	7	100000000	100000000	3.01648	0.00256
Brain_Hypothalamus	SRR	17	2207066	2228554	-3.0162	0.00256
Brain_Amygdala	PPFIA1	11	70100000	70200000	3.01324	0.00258
Brain_Nucleus_accumbens_basal_ganglia	RP5-1021I20.1	14	74300000	74300000	3.00798	0.00263
Brain_Substantia_nigra	STAG3	7	99800000	99800000	3.00819	0.00263
Brain_Cerebellum	P2RX5	17	3575493	3599698	3.00604	0.00265
Brain_Cerebellum	RP11-159N11.4	11	113000000	113000000	-3.00421	0.00266
Brain_Hypothalamus	STAG3	7	99800000	99800000	3.00362	0.00267
Brain_Anterior_cingulate_cortex_BA24	INPP5B	1	38300000	38400000	3.00215	0.00268
CMC.BRAIN.RNASEQ	FAT3	11	92100000	92600000	3.00025	0.0027
CMC.BRAIN.RNASEQ_SPLICING	NUDT2	9	34300000	34300000	2.9998	0.0027
Brain_Spinal_cord_cervical_c-1	LYSMD4	15	100000000	100000000	-2.9986	0.00271
Brain_Nucleus_accumbens_basal_ganglia	SLC39A12-AS1	10	18300000	18300000	-2.9946	0.00275
CMC.BRAIN.RNASEQ_SPLICING	SARS	1	110000000	110000000	-2.98821	0.00281
NTR.BLOOD.RNAARR	IRF1	5	132000000	132000000	2.98755	0.002812
Brain_Cerebellar_Hemisphere	RP11-540B6.6	15	31200000	31200000	-2.9864	0.00282
Brain_Substantia_nigra	RP5-1021I20.1	14	74300000	74300000	2.9835	0.00285
Brain_Cerebellum	EFCAB5	17	28256218	28435470	-2.9821	0.00286
Brain_Nucleus_accumbens_basal_ganglia	SIMC1	5	176000000	176000000	-2.9829	0.00286
CMC.BRAIN.RNASEQ_SPLICING	NUDT2	9	34300000	34300000	-2.9813	0.00287
Brain_Cortex	SEL1L3	4	25700000	25900000	2.9806	0.00288
CMC.BRAIN.RNASEQ_SPLICING	ADD3	10	112000000	112000000	2.97475	0.00293
Brain_Caudate_basal_ganglia	RP5-1021I20.2	14	74300000	74300000	2.972	0.00296
Brain_Putamen_basal_ganglia	TSTD1	1	161000000	161000000	-2.9723	0.00296
Brain_Frontal_Cortex_BA9	ZNF229	19	44921685	44952766	-2.9687	0.00299
YFS.BLOOD.RNAARR	ZNF480	19	52800430	52829175	-2.9683	0.00299
Brain_Nucleus_accumbens_basal_ganglia	LYRM2	6	90300000	90300000	2.97	0.003
Brain_Cerebellum	SEC61G	7	54800000	54800000	-2.96704	0.00301
Brain_Frontal_Cortex_BA9	FBXO43	8	101000000	101000000	2.9629	0.00305
Brain_Hippocampus	TSTD1	1	161000000	161000000	-2.96269	0.00305
Brain_Substantia_nigra	RP11-799D4.3	17	33491262	33494031	2.961	0.00307
Brain_Anterior_cingulate_cortex_BA24	RP11-225B17.2	7	32800000	32800000	-2.95968	0.00308
Brain_Amygdala	RP5-1021I20.1	14	74300000	74300000	2.9564	0.00311
Brain_Cerebellum	PNMA1	14	74200000	74200000	-2.9552	0.003125
Brain_Anterior_cingulate_cortex_BA24	RP5-1021I20.1	14	74300000	74300000	2.954	0.00314
Pituitary	ATG7	3	11300000	11600000	2.9537	0.00314
Brain_Spinal_cord_cervical_c-1	PVRIG	7	99800000	99800000	2.9531	0.00315
Brain_Cerebellar_Hemisphere	SPTBN1	2	54700000	54900000	-2.95035	0.003174
Liver	AGTR1	3	148000000	148000000	-2.94941	0.00318
YFS.BLOOD.RNAARR	BUB3	10	125000000	125000000	-2.94846	0.00319
Brain_Cerebellum	NAE1	16	66836778	66907159	-2.9477	0.0032
CMC.BRAIN.RNASEQ	C1orf101	1	245000000	245000000	2.94798	0.0032
Liver	RP11-235E17.3	17	3481249	3482147	2.9445	0.00323
Brain_Cortex	SLC13A3	20	45186463	45304714	2.93943	0.00329
Brain_Hippocampus	AGMO	7	15200000	15600000	2.9372	0.00331
Brain_Spinal_cord_cervical_c-1	STAG3	7	99800000	99800000	2.9347	0.00334
YFS.BLOOD.RNAARR	MRPS33	7	141000000	141000000	-2.93413	0.003345
Adrenal_Gland	SHISA8	22	42307297	42310570	2.934	0.003346
CMC.BRAIN.RNASEQ	SLC13A3	20	45186461	45313124	2.93307	0.003356
Brain_Cerebellum	CTD-2020K17.3	17	43315395	43319101	-2.93161	0.00337
Brain_Substantia_nigra	RP5-1021I20.2	14	74300000	74300000	2.9315	0.00337
Brain_Hypothalamus	RP5-1021I20.1	14	74300000	74300000	2.93081	0.00338
CMC.BRAIN.RNASEQ	LOC286190	8	71500000	71600000	-2.9286	0.0034
YFS.BLOOD.RNAARR	HIP1	7	75200000	75400000	2.92801	0.003411
Brain_Cortex	RP11-826N14.4	5	176000000	176000000	-2.92483	0.00345
Brain_Nucleus_accumbens_basal_ganglia	INPP5B	1	38300000	38400000	2.92355	0.00346
CMC.BRAIN.RNASEQ_SPLICING	ADD3	10	112000000	112000000	-2.92382	0.00346
Brain_Cerebellum	RP11-540B6.6	15	31200000	31200000	-2.9207	0.00349
YFS.BLOOD.RNAARR	ZCWPW1	7	100000000	100000000	2.91864	0.003516
Pituitary	RP11-422J8.1	1	37900000	37900000	2.91766	0.003527
Brain_Hypothalamus	KLRC3	12	10600000	10600000	-2.9173	0.00353
CMC.BRAIN.RNASEQ	SMC6	2	17800000	18000000	-2.91584	0.00355
Brain_Cerebellar_Hemisphere	C9orf24	9	34400000	34400000	-2.9125	0.00359
Brain_Cerebellum	RP11-477N3.1	2	54300000	54300000	-2.91188	0.003593
Brain_Caudate_basal_ganglia	KLRC2	12	10600000	10600000	-2.91045	0.00361
Brain_Cerebellum	RHCE	1	25700000	25800000	-2.90993	0.00362
Brain_Cortex	SMG6	17	1963133	2206997	2.90925	0.003623
Pituitary	RP11-153K16.1	12	23300000	23300000	2.90718	0.00365
Adrenal_Gland	AC021860.1	4	38600000	38600000	2.90568	0.00366
YFS.BLOOD.RNAARR	ANXA6	5	150000000	151000000	2.90604	0.00366
Brain_Hypothalamus	PILRA	7	100000000	100000000	-2.90505	0.00367
CMC.BRAIN.RNASEQ_SPLICING	C6orf1	6	34200000	34200000	-2.90394	0.00368
Brain_Cortex	KLRC2	12	10600000	10600000	-2.90341	0.00369
Brain_Frontal_Cortex_BA9	SLC13A3	20	45186463	45304714	2.9017	0.00371
Brain_Hypothalamus	KLRC2	12	10600000	10600000	-2.9022	0.00371
Brain_Putamen_basal_ganglia	PVRIG	7	99800000	99800000	2.90193	0.00371
CMC.BRAIN.RNASEQ	ZNF155	19	44488321	44502477	-2.90195	0.00371
Brain_Putamen_basal_ganglia	ALKBH5	17	18086392	18113268	2.90118	0.00372
NTR.BLOOD.RNAARR	HIP1	7	75200000	75400000	2.9006	0.00372
Brain_Cerebellar_Hemisphere	PLEKHH1	14	68000000	68100000	2.8994	0.003739
Brain_Nucleus_accumbens_basal_ganglia	KLRC2	12	10600000	10600000	-2.89939	0.00374
Liver	MRPS33	7	141000000	141000000	-2.89888	0.00375
Brain_Caudate_basal_ganglia	CENPM	22	42334725	42343168	2.8973	0.00376
Brain_Hippocampus	CSDC2	22	41956767	41973745	2.8972	0.00377
Brain_Cerebellar_Hemisphere	CTA-250D10.23	22	42318027	42319104	2.89583	0.00378
CMC.BRAIN.RNASEQ_SPLICING	LYSMD4	15	100000000	100000000	-2.89598	0.00378
Brain_Frontal_Cortex_BA9	TSTD1	1	161000000	161000000	-2.89391	0.0038
Brain_Hypothalamus	SNX24	5	122000000	122000000	-2.8941	0.0038
Brain_Hippocampus	SRR	17	2207066	2228554	-2.8927	0.00382
Brain_Hippocampus	RP5-1021I20.1	14	74300000	74300000	2.8921	0.00383
Pituitary	FAM153B	5	175000000	176000000	-2.89185	0.00383
YFS.BLOOD.RNAARR	SH3BGRL2	6	80300000	80400000	-2.89146	0.00383
Brain_Hippocampus	RP5-1021I20.2	14	74300000	74300000	2.8912	0.00384
Brain_Putamen_basal_ganglia	GATS	7	99800000	99800000	2.89051	0.00385
CMC.BRAIN.RNASEQ	RIT2	18	40323182	40695657	2.89	0.00385
Adrenal_Gland	PCDHGC5	5	141000000	141000000	2.88533	0.00391
Brain_Hippocampus	SRPRB	3	134000000	134000000	2.88037	0.00397
Brain_Cerebellar_Hemisphere	PQLC1	18	77662420	77711664	-2.87968	0.00398
Brain_Cortex	CENPM	22	42334725	42343168	2.87969	0.00398
CMC.BRAIN.RNASEQ_SPLICING	HPS1	10	100000000	100000000	2.87944	0.00398
CMC.BRAIN.RNASEQ_SPLICING	GATS	7	99800000	99900000	2.87804	0.004
Brain_Amygdala	KLRC2	12	10600000	10600000	-2.8775	0.00401
YFS.BLOOD.RNAARR	TRAFD1	12	113000000	113000000	2.876	0.00403
Adrenal_Gland	PPFIA1	11	70100000	70200000	2.87157	0.00408
Brain_Putamen_basal_ganglia	MEPCE	7	100000000	100000000	2.87211	0.00408
NTR.BLOOD.RNAARR	DIRC2	3	123000000	123000000	2.8717	0.00408
Brain_Anterior_cingulate_cortex_BA24	LYRM2	6	90300000	90300000	2.8714	0.00409
CMC.BRAIN.RNASEQ	IQUB	7	123000000	123000000	2.8705	0.0041
Brain_Cerebellar_Hemisphere	TMEM178A	2	39900000	39900000	-2.87019	0.004102
Brain_Amygdala	NFU1	2	69600000	69700000	-2.8687	0.00412
Brain_Amygdala	TPTE2P6	13	25000000	25200000	2.868	0.00413
Brain_Anterior_cingulate_cortex_BA24	CENPM	22	42334725	42343168	2.8675	0.00414
Brain_Substantia_nigra	NME8	7	37900000	37900000	2.86701	0.00414
CMC.BRAIN.RNASEQ	ZNF678	1	228000000	228000000	2.86579	0.00416
Brain_Cerebellum	PHF19	9	124000000	124000000	2.86494	0.00417
Brain_Cerebellar_Hemisphere	TNFRSF13C	22	42321045	42322822	2.864	0.00418
YFS.BLOOD.RNAARR	FAM98C	19	38893775	38899728	2.861	0.00422
CMC.BRAIN.RNASEQ_SPLICING	SCYL2	12	101000000	101000000	-2.85596	0.00429
Brain_Cerebellar_Hemisphere	KLRC2	12	10600000	10600000	-2.8537	0.00432
CMC.BRAIN.RNASEQ	MT1E	16	56659584	56661024	2.85286	0.00433
Brain_Nucleus_accumbens_basal_ganglia	TSTD1	1	161000000	161000000	-2.8508	0.00436
CMC.BRAIN.RNASEQ	RASL12	15	65300000	65400000	-2.84909	0.00438
Pituitary	CENPM	22	42334725	42343168	2.84956	0.00438
CMC.BRAIN.RNASEQ	TSTD1	1	161000000	161000000	-2.8485	0.00439
CMC.BRAIN.RNASEQ	LYSMD4	15	100000000	100000000	-2.84849	0.00439
CMC.BRAIN.RNASEQ_SPLICING	TMEM138	11	61100000	61100000	2.84815	0.0044
Brain_Cortex	PTPN20CP	10	49300000	49300000	2.84757	0.00441
Brain_Cortex	EFCAB5	17	28256218	28435470	-2.84701	0.004413
Brain_Caudate_basal_ganglia	FMO5	1	147000000	147000000	-2.84654	0.00442
Brain_Anterior_cingulate_cortex_BA24	HSPG2	1	22200000	22300000	2.84434	0.00445
Brain_Cortex	PPFIA1	11	70100000	70200000	2.84425	0.00445
Adrenal_Gland	SLC26A7	8	92200000	92400000	2.8426	0.00447
YFS.BLOOD.RNAARR	ADIPOR2	12	1800000	1900000	2.84278	0.00447
Brain_Cerebellar_Hemisphere	TMEM200C	18	5882071	5895954	-2.8424	0.00448
Liver	PPFIA1	11	70100000	70200000	2.84217	0.00448
Brain_Cortex	ZMYND12	1	42900000	42900000	-2.8416	0.004489
YFS.BLOOD.RNAARR	SPAG1	8	101000000	101000000	-2.8413	0.00449
Brain_Putamen_basal_ganglia	RP11-644N4.1	7	135000000	135000000	-2.84075	0.0045
Brain_Hypothalamus	POLR3H	22	41921808	41940610	2.8389	0.00453
Brain_Nucleus_accumbens_basal_ganglia	CYP4V2	4	187000000	187000000	-2.83851	0.00453
Brain_Substantia_nigra	CENPM	22	42334725	42343168	2.83798	0.00454
Brain_Frontal_Cortex_BA9	KLRC2	12	10600000	10600000	-2.8363	0.00456
Brain_Hippocampus	CRCP	7	65600000	65600000	-2.8354	0.00458
Brain_Substantia_nigra	RP11-799D4.4	17	33558469	33569982	2.8345	0.00459
Liver	TSC22D4	7	100000000	100000000	-2.83438	0.00459
Brain_Caudate_basal_ganglia	ACSM5	16	20420856	20452571	-2.83268	0.00462
Brain_Cortex	AP4M1	7	99700000	99700000	2.83211	0.00462
Brain_Cortex	PVRIG	7	99800000	99800000	2.83189	0.00463
Brain_Substantia_nigra	PVRIG	7	99800000	99800000	2.83184	0.00463
Brain_Cerebellum	KCNRG	13	50600000	50600000	-2.8305	0.00465
Brain_Anterior_cingulate_cortex_BA24	CLHC1	2	55400000	55500000	2.8298	0.00466
Brain_Frontal_Cortex_BA9	UCHL3	13	76100000	76200000	2.8299	0.00466
Liver	FLT3	13	28600000	28700000	2.8292	0.00467
Brain_Cerebellum	CENPM	22	42334725	42343168	2.8256	0.00472
YFS.BLOOD.RNAARR	DAD1	14	23000000	23100000	2.82531	0.00472
Adrenal_Gland	RP11-159F24.6	5	43500000	43500000	2.821	0.00479
Adrenal_Gland	LINC00184	1	235000000	235000000	2.81935	0.00481
CMC.BRAIN.RNASEQ	EFCAB5	17	28268622	28435470	-2.81903	0.00482
CMC.BRAIN.RNASEQ_SPLICING	TBCE	1	236000000	236000000	2.81857	0.00482
Brain_Amygdala	TMEM17	2	62700000	62700000	-2.8175	0.00484
Brain_Cerebellum	CTA-250D10.23	22	42318027	42319104	2.8172	0.00484
Brain_Nucleus_accumbens_basal_ganglia	PPFIA1	11	70100000	70200000	2.8158	0.00487
Brain_Hypothalamus	LYRM2	6	90300000	90300000	2.81382	0.0049
CMC.BRAIN.RNASEQ_SPLICING	PPIL6	6	110000000	110000000	2.80954	0.00496
YFS.BLOOD.RNAARR	PEX13	2	61200000	61300000	-2.80956	0.00496
Adrenal_Gland	CRCP	7	65600000	65600000	-2.80888	0.00497
Brain_Spinal_cord_cervical_c-1	SRR	17	2207066	2228554	-2.80929	0.00497
Pituitary	PPFIA1	11	70100000	70200000	2.808	0.00499
Brain_Caudate_basal_ganglia	SRR	17	2207066	2228554	-2.80708	0.004999
Brain_Amygdala	RP11-399K21.14	10	77200000	77200000	2.8054	0.00502
Brain_Caudate_basal_ganglia	TSTD1	1	161000000	161000000	-2.80544	0.00502
Brain_Hypothalamus	PVRIG	7	99800000	99800000	2.805	0.00503
Brain_Amygdala	PVRIG	7	99800000	99800000	2.80467	0.00504
Brain_Caudate_basal_ganglia	RP11-61J19.3	1	213000000	213000000	-2.80445	0.00504
Brain_Cortex	RP5-1065J22.8	1	110000000	110000000	-2.80212	0.005077
Adrenal_Gland	ATF6B	6	32083112	32096030	2.8008	0.0051
Brain_Putamen_basal_ganglia	STAG3	7	99800000	99800000	2.79758	0.00515
YFS.BLOOD.RNAARR	GCH1	14	55300000	55400000	2.79687	0.00516
Liver	MEI1	22	42095503	42195460	2.79629	0.00517
Brain_Cortex	GPD1L	3	32100000	32200000	2.79539	0.00518
CMC.BRAIN.RNASEQ_SPLICING	MICAL2	11	12100000	12300000	2.79544	0.00518
CMC.BRAIN.RNASEQ	TMEM150C	4	83400000	83500000	2.7941	0.0052
NTR.BLOOD.RNAARR	FXYD5	19	35645626	35660784	2.7946	0.0052
Brain_Hippocampus	FANK1	10	128000000	128000000	-2.7917	0.00524
CMC.BRAIN.RNASEQ_SPLICING	GPHN	14	67000000	67600000	-2.78884	0.00529
Brain_Putamen_basal_ganglia	TPTE2P6	13	25000000	25200000	2.7877	0.00531
Brain_Cortex	LEPR	1	65900000	66100000	-2.78755	0.005311
Brain_Cerebellar_Hemisphere	CENPM	22	42334725	42343168	2.78628	0.00533
Liver	XPA	9	100000000	100000000	-2.7857	0.00534
Brain_Nucleus_accumbens_basal_ganglia	SETDB2	13	50000000	50100000	-2.785	0.00535
Brain_Hypothalamus	RP11-121A14.2	9	127000000	127000000	2.78474	0.00536
CMC.BRAIN.RNASEQ	FAM71F2	7	128000000	128000000	2.78478	0.00536
Brain_Cortex	CRCP	7	65600000	65600000	-2.78292	0.00539
Brain_Cerebellum	ITPR2	12	26500000	27000000	-2.77858	0.00546
Brain_Cerebellum	EPHA3	3	89200000	89500000	-2.778	0.00547
YFS.BLOOD.RNAARR	INPP4B	4	143000000	144000000	-2.77757	0.00548
Brain_Hypothalamus	MRPS33	7	141000000	141000000	-2.77529	0.00552
CMC.BRAIN.RNASEQ_SPLICING	MPP6	7	24600000	24700000	-2.77493	0.00552
Adrenal_Gland	RP11-826N14.4	5	176000000	176000000	-2.7741	0.00554
Brain_Cerebellum	ACYP2	2	54200000	54500000	2.7723	0.005566
Brain_Cerebellum	GREM2	1	241000000	241000000	2.7703	0.0056
Brain_Substantia_nigra	DCAKD	17	43100708	43138473	-2.7687	0.00563
Brain_Caudate_basal_ganglia	LINC00930	15	93100000	93100000	-2.76727	0.00565
Brain_Spinal_cord_cervical_c-1	RP11-617D20.1	4	38600000	38700000	2.7671	0.00566
NTR.BLOOD.RNAARR	MEPCE	7	100000000	100000000	2.7658	0.00568
Brain_Hypothalamus	ZNF496	1	247000000	247000000	2.76341	0.00572
CMC.BRAIN.RNASEQ	DLC1	8	12900000	13400000	-2.7636	0.00572
Brain_Nucleus_accumbens_basal_ganglia	IQUB	7	123000000	123000000	-2.76283	0.00573
Pituitary	STAG3	7	99800000	99800000	2.76277	0.00573
Pituitary	RP11-386M24.4	15	93300000	93300000	-2.7611	0.00576
CMC.BRAIN.RNASEQ	SRR	17	2207247	2228553	-2.76047	0.00577
Brain_Putamen_basal_ganglia	PMS2P1	7	99900000	99900000	2.75773	0.00582
CMC.BRAIN.RNASEQ	KANK4	1	62700000	62800000	-2.75779	0.00582
Brain_Cortex	PIGC	1	172000000	172000000	2.7576	0.005823
Pituitary	SRR	17	2207066	2228554	-2.75747	0.00583
Adrenal_Gland	RP11-554A11.4	11	68800000	68800000	-2.75588	0.00585
Brain_Caudate_basal_ganglia	RHD	1	25600000	25700000	2.75581	0.00585
Brain_Substantia_nigra	RP11-242D8.1	17	41316200	41322420	2.7559	0.00585
CMC.BRAIN.RNASEQ	CWF19L2	11	107000000	107000000	-2.75582	0.00585
NTR.BLOOD.RNAARR	GPD1L	3	32100000	32200000	2.7539	0.00589
Brain_Substantia_nigra	PPFIA1	11	70100000	70200000	2.7525	0.00591
Pituitary	LYRM2	6	90300000	90300000	2.75256	0.00591
Adrenal_Gland	HPGD	4	175000000	175000000	-2.75234	0.00592
Brain_Anterior_cingulate_cortex_BA24	ADRA2A	10	113000000	113000000	2.74942	0.00597
YFS.BLOOD.RNAARR	NAAA	4	76800000	76900000	2.74814	0.00599
CMC.BRAIN.RNASEQ	TMEM50A	1	25700000	25700000	-2.74705	0.00601
Pituitary	KIAA1551	12	32100000	32100000	2.74599	0.00603
Adrenal_Gland	RP11-849H4.4	11	71700000	71700000	-2.74509	0.00605
Brain_Cerebellar_Hemisphere	RP11-422J8.1	1	37900000	37900000	2.74513	0.00605
Brain_Nucleus_accumbens_basal_ganglia	RHCE	1	25700000	25800000	-2.74317	0.00608
Brain_Cerebellar_Hemisphere	SRR	17	2207066	2228554	-2.7429	0.00609
Brain_Nucleus_accumbens_basal_ganglia	SRR	17	2207066	2228554	-2.7429	0.00609
CMC.BRAIN.RNASEQ	NHP2L1	22	42069936	42084913	-2.74316	0.00609
Brain_Spinal_cord_cervical_c-1	AC003005.2	19	57989017	57994364	2.7424	0.0061
Brain_Frontal_Cortex_BA9	MMD	17	53469974	53499353	2.74202	0.00611
Brain_Hypothalamus	CLDN15	7	101000000	101000000	-2.73957	0.00615
NTR.BLOOD.RNAARR	NDUFB2	7	140000000	140000000	-2.7399	0.00615
YFS.BLOOD.RNAARR	CORO1C	12	109000000	109000000	-2.73977	0.00615
Brain_Cortex	IDH3B	20	2639041	2644865	2.73853	0.00617
Brain_Cerebellum	HMGB1P31	2	54300000	54300000	-2.7356	0.006227
CMC.BRAIN.RNASEQ_SPLICING	2008-09-01	5	132000000	132000000	-2.73566	0.00623
CMC.BRAIN.RNASEQ_SPLICING	RCBTB1	13	50100000	50200000	-2.73442	0.00625
Brain_Caudate_basal_ganglia	UPB1	22	24863206	24924358	-2.734	0.00626
CMC.BRAIN.RNASEQ_SPLICING	MRPS33	7	141000000	141000000	2.73349	0.00627
Brain_Cerebellar_Hemisphere	ITPR2	12	26500000	27000000	-2.7324	0.00629
Brain_Amygdala	CRCP	7	65600000	65600000	-2.73165	0.0063
Brain_Caudate_basal_ganglia	AADAT	4	171000000	171000000	-2.73	0.0063
Pituitary	MTIF3	13	28000000	28000000	-2.7317	0.0063
Brain_Cerebellum	RSU1	10	16600000	16900000	2.73057	0.00632
Brain_Putamen_basal_ganglia	KIF15	3	44800000	44900000	2.72944	0.00634
NTR.BLOOD.RNAARR	ALKBH3	11	43900000	43900000	2.7285	0.00636
Brain_Anterior_cingulate_cortex_BA24	SNAPC3	9	15400000	15500000	-2.72801	0.00637
Brain_Cortex	C9orf24	9	34400000	34400000	-2.72819	0.00637
Brain_Cerebellum	RNF19A	8	101000000	101000000	2.72782	0.00638
Adrenal_Gland	XRCC6	22	42017123	42060044	-2.7274	0.006384
Pituitary	PMM1	22	41972898	41985894	-2.72633	0.0064
Brain_Cerebellum	TMEM50A	1	25700000	25700000	-2.72613	0.00641
Brain_Cerebellum	TPRA1	3	127000000	127000000	-2.7251	0.00643
Adrenal_Gland	CLTCL1	22	19166986	19279239	-2.7246	0.006438
Brain_Cortex	PPA1	10	72000000	72000000	2.7247	0.00644
CMC.BRAIN.RNASEQ_SPLICING	GRM5	11	88200000	88800000	-2.72454	0.00644
Brain_Frontal_Cortex_BA9	RP11-826N14.4	5	176000000	176000000	-2.72335	0.00646
Brain_Hypothalamus	GLTP	12	110000000	110000000	-2.7218	0.00649
Liver	NPBWR1	8	53900000	53900000	2.7221	0.00649
Brain_Anterior_cingulate_cortex_BA24	SLC13A3	20	45186463	45304714	2.7195	0.00654
CMC.BRAIN.RNASEQ	FLJ13197	4	38600000	38700000	2.71819	0.00656
Brain_Cortex	AKAP11	13	42800000	42900000	-2.7176	0.00657
NTR.BLOOD.RNAARR	INPP4B	4	143000000	144000000	-2.7177	0.00657
Brain_Cerebellum	KIF20B	10	91500000	91500000	2.7174	0.00658
YFS.BLOOD.RNAARR	NUBP1	16	10837643	10863208	-2.71712	0.00659
YFS.BLOOD.RNAARR	CSTF3	11	33100000	33200000	-2.7164	0.0066
Brain_Cerebellum	SLC13A3	20	45186463	45304714	2.7157	0.00661
Brain_Frontal_Cortex_BA9	RP11-500B12.1	9	120000000	120000000	-2.7159	0.00661
Pituitary	RP11-286E11.2	4	109000000	109000000	-2.71548	0.00662
Brain_Frontal_Cortex_BA9	LYRM2	6	90300000	90300000	2.7144	0.00664
CMC.BRAIN.RNASEQ_SPLICING	RPL32P3	3	129000000	129000000	2.71446	0.00664
Adrenal_Gland	LRRCC1	8	86000000	86100000	2.7136	0.00666
Brain_Cerebellar_Hemisphere	RP11-386M24.4	15	93300000	93300000	-2.7136	0.00666
Brain_Frontal_Cortex_BA9	CD276	15	74000000	74000000	2.71353	0.00666
CMC.BRAIN.RNASEQ_SPLICING	FAT3	11	92100000	92600000	2.71326	0.00666
Brain_Cortex	PODXL2	3	127000000	127000000	-2.71282	0.00667
CMC.BRAIN.RNASEQ	LOC339290	18	5232874	5238525	-2.713	0.00667
Brain_Spinal_cord_cervical_c-1	CSDC2	22	41956767	41973745	2.71053	0.00672
CMC.BRAIN.RNASEQ	POLR2J4	7	44000000	44100000	-2.71029	0.00672
Brain_Nucleus_accumbens_basal_ganglia	ZCWPW1	7	100000000	100000000	-2.70982	0.00673
Brain_Frontal_Cortex_BA9	SRR	17	2207066	2228554	-2.70896	0.00675
NTR.BLOOD.RNAARR	CRIPT	2	46800000	46900000	-2.7087	0.00675
Pituitary	DCAF4	14	73400000	73400000	-2.70827	0.00676
CMC.BRAIN.RNASEQ	ALOX15B	17	7942357	7952451	2.70809	0.00677
Brain_Cerebellum	RP11-218E20.3	14	51400000	51400000	2.7076	0.006776
Brain_Cerebellar_Hemisphere	MIEF1	22	39895437	39914137	-2.707	0.00679
YFS.BLOOD.RNAARR	STX11	6	144000000	145000000	2.7059	0.00681
Brain_Amygdala	RP11-704J17.5	6	134000000	134000000	2.7028	0.006877
Adrenal_Gland	CYP7B1	8	65500000	65700000	-2.7024	0.00688
Brain_Caudate_basal_ganglia	SEPT7P2	7	45800000	45800000	2.70175	0.006898
Liver	KIF3A	5	132000000	132000000	2.70169	0.0069
NTR.BLOOD.RNAARR	NKX3-1	8	23500000	23500000	-2.7009	0.00691
Brain_Hypothalamus	IDH1-AS1	2	209000000	209000000	-2.6996	0.00694
YFS.BLOOD.RNAARR	NDST2	10	75600000	75600000	2.6992	0.00695
Brain_Anterior_cingulate_cortex_BA24	HMGB1P31	2	54300000	54300000	-2.6989	0.00696
NTR.BLOOD.RNAARR	SLC8A1	2	40300000	40700000	-2.6979	0.00698
Pituitary	COLEC11	2	3640000	3690000	-2.6976	0.00698
Adrenal_Gland	CTD-2260A17.2	5	96100000	96300000	2.69744	0.00699
Brain_Hypothalamus	EFCAB5	17	28256218	28435470	-2.696	0.00702
YFS.BLOOD.RNAARR	SRR	17	2206677	2228554	-2.69549	0.007028
Brain_Cerebellar_Hemisphere	PPFIA1	11	70100000	70200000	2.69526	0.00703
Brain_Spinal_cord_cervical_c-1	DCST2	1	155000000	155000000	2.69453	0.00705
Brain_Cerebellar_Hemisphere	FMNL1	17	43299590	43324633	-2.6931	0.007078
Brain_Caudate_basal_ganglia	RAB27A	15	55500000	55600000	-2.6925	0.00709
CMC.BRAIN.RNASEQ	CSDC2	22	41957013	41972670	2.69255	0.00709
NTR.BLOOD.RNAARR	ZNF155	19	44488345	44502100	-2.6926	0.00709
Brain_Cerebellar_Hemisphere	RHCE	1	25700000	25800000	-2.69174	0.00711
Brain_Frontal_Cortex_BA9	COLEC11	2	3640000	3690000	-2.6915	0.00711
CMC.BRAIN.RNASEQ	AK5	1	77700000	78000000	2.6912	0.00712
YFS.BLOOD.RNAARR	GNLY	2	85900000	85900000	-2.69012	0.00714
Pituitary	SP4	7	21500000	21600000	-2.68927	0.00716
Brain_Cerebellum	KTN1	14	56000000	56200000	2.689	0.007167
Brain_Putamen_basal_ganglia	RP11-422J8.1	1	37900000	37900000	2.6885	0.00718
CMC.BRAIN.RNASEQ_SPLICING	UST	6	149000000	149000000	-2.6883	0.00718
Brain_Cerebellum	AC021860.1	4	38600000	38600000	2.68709	0.00721
Brain_Cerebellum	PPFIA1	11	70100000	70200000	2.68673	0.00722
Brain_Cerebellum	INPP5B	1	38300000	38400000	2.68526	0.00725
NTR.BLOOD.RNAARR	NUCB2	11	17300000	17400000	-2.685	0.00725
CMC.BRAIN.RNASEQ_SPLICING	FAM153B	5	175000000	176000000	2.68416	0.00727
Brain_Cerebellar_Hemisphere	POLR3H	22	41921808	41940610	2.68363	0.00728
Brain_Frontal_Cortex_BA9	SRRD	22	26879843	26890624	-2.6835	0.00729
CMC.BRAIN.RNASEQ	DNAH12	3	57300000	57500000	2.68324	0.00729
Brain_Cerebellum	RP11-826N14.2	5	175000000	175000000	-2.68292	0.0073
Brain_Putamen_basal_ganglia	CSDC2	22	41956767	41973745	2.6821	0.00732
Brain_Hippocampus	NBL1	1	20000000	20000000	2.68163	0.00733
Liver	ITGA7	12	56100000	56100000	2.6812	0.00734
Adrenal_Gland	ANXA5	4	123000000	123000000	-2.68046	0.00735
Brain_Frontal_Cortex_BA9	PPFIA1	11	70100000	70200000	2.68078	0.00735
Brain_Cerebellum	RP11-5C23.2	7	155000000	155000000	2.68001	0.00736
CMC.BRAIN.RNASEQ	AKAP11	13	42800000	42900000	-2.6802	0.00736
Brain_Spinal_cord_cervical_c-1	HMGXB4	22	35653445	35691800	-2.67925	0.00738
Liver	GATS	7	99800000	99800000	-2.67941	0.00738
Brain_Spinal_cord_cervical_c-1	ZNF350	19	52467596	52490109	-2.6787	0.00739
Brain_Cerebellar_Hemisphere	RP11-680F20.11	11	126000000	126000000	-2.67822	0.0074
Brain_Frontal_Cortex_BA9	SUSD4	1	223000000	224000000	2.677	0.00743
Brain_Hippocampus	RP11-554I8.2	10	6780000	6780000	2.6767	0.00744
Brain_Spinal_cord_cervical_c-1	GATS	7	99800000	99800000	2.6745	0.00748
Brain_Cerebellar_Hemisphere	PAXIP1-AS1	7	155000000	155000000	2.6743	0.007488
Brain_Nucleus_accumbens_basal_ganglia	TRAC	14	23000000	23000000	-2.67047	0.00757
CMC.BRAIN.RNASEQ_SPLICING	AKAP11	13	42800000	42900000	-2.67008	0.00758
Brain_Hippocampus	HMGB1P31	2	54300000	54300000	-2.6696	0.00759
Brain_Putamen_basal_ganglia	DNAH12	3	57300000	57500000	2.66983	0.00759
CMC.BRAIN.RNASEQ	RRAS2	11	14300000	14400000	-2.66681	0.00766
Brain_Anterior_cingulate_cortex_BA24	SLC39A12-AS1	10	18300000	18300000	-2.66511	0.0077
Brain_Anterior_cingulate_cortex_BA24	PILRB	7	99900000	100000000	-2.66214	0.007764
Liver	RP11-422J8.1	1	37900000	37900000	2.66067	0.0078
Brain_Frontal_Cortex_BA9	C11orf63	11	123000000	123000000	2.66037	0.00781
Brain_Spinal_cord_cervical_c-1	CLDN15	7	101000000	101000000	-2.6603	0.00781
YFS.BLOOD.RNAARR	KIAA1191	5	176000000	176000000	2.6603	0.00781
Brain_Cerebellar_Hemisphere	AKAP11	13	42800000	42900000	-2.65887	0.00784
CMC.BRAIN.RNASEQ_SPLICING	CACNA2D3	3	54200000	55100000	-2.658	0.00786
CMC.BRAIN.RNASEQ_SPLICING	FAT3	11	92100000	92600000	-2.65767	0.00787
CMC.BRAIN.RNASEQ	ZNF284	19	44529493	44591623	2.65734	0.00788
Brain_Nucleus_accumbens_basal_ganglia	PILRA	7	100000000	100000000	-2.65656	0.00789
CMC.BRAIN.RNASEQ_SPLICING	PLEKHG3	14	65200000	65200000	2.6564	0.0079
CMC.BRAIN.RNASEQ	LOC643201	5	176000000	176000000	-2.65627	0.007901
Brain_Hippocampus	PCDHA11	5	140000000	140000000	-2.65416	0.00795
NTR.BLOOD.RNAARR	NSUN2	5	6600000	6630000	2.65401	0.007954
Brain_Anterior_cingulate_cortex_BA24	RP11-445H22.3	20	43285092	43324737	2.6535	0.00797
Brain_Cerebellum	TCTE1	6	44200000	44300000	-2.65283	0.00798
Brain_Putamen_basal_ganglia	CTD-2020K17.3	17	43315395	43319101	-2.65264	0.00799
CMC.BRAIN.RNASEQ	C5orf22	5	31500000	31600000	-2.65228	0.007995
Brain_Cortex	SRR	17	2207066	2228554	-2.65193	0.008003
Brain_Cortex	PILRB	7	99900000	100000000	-2.651	0.00803
Brain_Frontal_Cortex_BA9	RP11-422J8.1	1	37900000	37900000	2.65092	0.00803
CMC.BRAIN.RNASEQ_SPLICING	PIGC	1	172000000	172000000	2.65011	0.00805
Pituitary	RP11-114G22.1	12	22900000	23300000	2.64914	0.00807
Brain_Spinal_cord_cervical_c-1	REEP5	5	112000000	112000000	-2.6489	0.00808
CMC.BRAIN.RNASEQ_SPLICING	MRPS30	5	44800000	44800000	2.64859	0.00808
YFS.BLOOD.RNAARR	FMO4	1	171000000	171000000	2.64726	0.00811
Brain_Nucleus_accumbens_basal_ganglia	AGMO	7	15200000	15600000	2.64712	0.00812
Brain_Hippocampus	RHCE	1	25700000	25800000	-2.64632	0.00814
Brain_Substantia_nigra	COX11	17	53029263	53046125	-2.6461	0.00814
Brain_Spinal_cord_cervical_c-1	SLFN5	17	33570055	33600674	2.64596	0.00815
Brain_Frontal_Cortex_BA9	PILRA	7	100000000	100000000	-2.64509	0.00817
Brain_Nucleus_accumbens_basal_ganglia	CCDC176	14	74500000	74500000	-2.64263	0.00823
Brain_Spinal_cord_cervical_c-1	RHD	1	25600000	25700000	2.64248	0.00823
Brain_Caudate_basal_ganglia	RHCE	1	25700000	25800000	-2.6416	0.00825
Brain_Cortex	RP11-423G4.7	12	109000000	109000000	2.64176	0.00825
Brain_Cerebellum	TMEM57	1	25800000	25800000	-2.64125	0.00826
Brain_Amygdala	STAG3	7	99800000	99800000	2.64064	0.00827
Brain_Hippocampus	BDNF-AS	11	27500000	27700000	2.6409	0.00827
Adrenal_Gland	HMGB1P31	2	54300000	54300000	-2.64052	0.00828
CMC.BRAIN.RNASEQ_SPLICING	CCM2	7	45000000	45100000	-2.63994	0.00829
Brain_Putamen_basal_ganglia	PILRA	7	100000000	100000000	-2.63922	0.00831
Brain_Cortex	BMS1P7	10	49300000	49300000	2.63789	0.00834
Brain_Anterior_cingulate_cortex_BA24	EFCAB5	17	28256218	28435470	-2.63732	0.00836
Brain_Putamen_basal_ganglia	AC087163.2	17	17913957	17915136	2.63651	0.00838
CMC.BRAIN.RNASEQ	C9orf123	9	7800000	7800000	-2.6356	0.0084
Brain_Cerebellum	SLC16A14	2	231000000	231000000	-2.63514	0.00841
YFS.BLOOD.RNAARR	FAM129A	1	185000000	185000000	2.63491	0.00842
CMC.BRAIN.RNASEQ_SPLICING	BIVM	13	103000000	103000000	2.63445	0.00843
Brain_Cortex	HMGB1P31	2	54300000	54300000	-2.633	0.00846
Brain_Cerebellar_Hemisphere	OPRK1	8	54100000	54200000	2.63288	0.00847
Brain_Hypothalamus	RHCE	1	25700000	25800000	-2.6326	0.00847
Brain_Nucleus_accumbens_basal_ganglia	RP11-617D20.1	4	38600000	38700000	2.63219	0.00848
Brain_Caudate_basal_ganglia	KLF6	10	3820000	3830000	-2.63212	0.00849
CMC.BRAIN.RNASEQ	EYA4	6	134000000	134000000	2.63045	0.00853
Brain_Substantia_nigra	RHCE	1	25700000	25800000	-2.6295	0.00855
Brain_Cerebellum	DPY19L2P1	7	35100000	35200000	2.62932	0.00856
YFS.BLOOD.RNAARR	GMNN	6	24800000	24800000	-2.62744	0.0086
Brain_Cerebellum	FOXD4L1	2	114000000	114000000	-2.6273	0.008607
Brain_Cerebellar_Hemisphere	INPP5B	1	38300000	38400000	2.62657	0.00863
Brain_Cerebellar_Hemisphere	PCDHA6	5	140000000	140000000	-2.6259	0.00864
Brain_Cortex	MEI1	22	42095503	42195460	2.62603	0.00864
Brain_Nucleus_accumbens_basal_ganglia	COLEC11	2	3640000	3690000	-2.62615	0.00864
Brain_Spinal_cord_cervical_c-1	PAXIP1-AS2	7	155000000	155000000	-2.6261	0.00864
Pituitary	ZNF155	19	44472014	44501047	-2.62502	0.00866
Brain_Spinal_cord_cervical_c-1	OPN1SW	7	128000000	128000000	2.6244	0.00868
YFS.BLOOD.RNAARR	YME1L1	10	27400000	27400000	2.62429	0.00868
NTR.BLOOD.RNAARR	GUF1	4	44700000	44700000	-2.6241	0.00869
Brain_Anterior_cingulate_cortex_BA24	ZCWPW1	7	100000000	100000000	-2.62391	0.008693
Brain_Caudate_basal_ganglia	RP11-844P9.2	5	176000000	176000000	-2.6234	0.0087
NTR.BLOOD.RNAARR	CSDA	12	10900000	10900000	2.6236	0.0087
Adrenal_Gland	RCCD1	15	91500000	91500000	-2.62351	0.008703
Brain_Frontal_Cortex_BA9	RP11-826N14.2	5	175000000	175000000	-2.6226	0.00873
Brain_Anterior_cingulate_cortex_BA24	RHCE	1	25700000	25800000	-2.62195	0.00874
Brain_Cerebellum	HERC2P10	15	31100000	31100000	-2.62116	0.00876
Brain_Hypothalamus	ETNK1	12	22800000	22800000	2.6214	0.00876
Brain_Cerebellar_Hemisphere	CCDC89	11	85400000	85400000	2.62085	0.00877
Brain_Spinal_cord_cervical_c-1	RHCE	1	25700000	25800000	-2.62094	0.00877
Brain_Cortex	RHCE	1	25700000	25800000	-2.62047	0.008781
Adrenal_Gland	SRR	17	2207066	2228554	-2.61945	0.00881
CMC.BRAIN.RNASEQ	PCDHA11	5	140000000	140000000	-2.61861	0.008829
Brain_Amygdala	RHCE	1	25700000	25800000	-2.6178	0.00885
Liver	RHCE	1	25700000	25800000	-2.61771	0.00885
Brain_Cortex	ALKBH5	17	18086392	18113268	2.61743	0.00886
Brain_Frontal_Cortex_BA9	ADD3	10	112000000	112000000	2.6173	0.00886
Adrenal_Gland	C2CD2	21	43305221	43373999	-2.6163	0.00889
Brain_Putamen_basal_ganglia	PILRB	7	99900000	100000000	-2.6161	0.00889
Brain_Cortex	AC021860.1	4	38600000	38600000	2.6156	0.00891
Brain_Frontal_Cortex_BA9	MRS2	6	24400000	24400000	2.6151	0.00892
YFS.BLOOD.RNAARR	CAMTA1	1	6850000	7830000	-2.61469	0.00893
Brain_Cortex	CSDC2	22	41956767	41973745	2.6137	0.00896
Brain_Putamen_basal_ganglia	RHCE	1	25700000	25800000	-2.6134	0.00896
Brain_Putamen_basal_ganglia	UPB1	22	24863206	24924358	-2.6125	0.00899
Brain_Anterior_cingulate_cortex_BA24	STAG3L5P	7	99900000	99900000	-2.61216	0.008997
Adrenal_Gland	ATP6V1D	14	67800000	67800000	2.6119	0.009005
CMC.BRAIN.RNASEQ	PCDHA10	5	140000000	140000000	2.60985	0.009058
Brain_Caudate_basal_ganglia	C6orf62	6	24700000	24700000	-2.6093	0.00907
Brain_Cortex	YTHDC2	5	113000000	113000000	-2.60942	0.00907
Brain_Nucleus_accumbens_basal_ganglia	RP11-574K11.29	10	75500000	75500000	2.6087	0.00909
CMC.BRAIN.RNASEQ	ATF6B	6	32065572	32085815	2.6081	0.0091
YFS.BLOOD.RNAARR	POR	7	75500000	75600000	2.6073	0.009126
Brain_Cortex	SEC61G	7	54800000	54800000	-2.60648	0.00915
Brain_Hypothalamus	AKAP11	13	42800000	42900000	-2.6063	0.00915
CMC.BRAIN.RNASEQ_SPLICING	NSUN2	5	6600000	6630000	-2.60643	0.00915
Brain_Cerebellum	RP11-540B6.2	15	31200000	31200000	-2.60614	0.00916
Brain_Hypothalamus	ZNF229	19	44921685	44952766	-2.6059	0.00916
Liver	SPTSSA	14	34900000	34900000	2.6062	0.00916
Brain_Cortex	POLR2M	15	58000000	58100000	2.60563	0.00917
CMC.BRAIN.RNASEQ_SPLICING	C1orf63	1	25600000	25700000	2.60555	0.00917
YFS.BLOOD.RNAARR	GAL3ST4	7	99800000	99800000	2.60548	0.009174
YFS.BLOOD.RNAARR	CLTB	5	176000000	176000000	2.60542	0.00918
CMC.BRAIN.RNASEQ	PCDHA4	5	140000000	140000000	2.60439	0.009204
Brain_Cerebellar_Hemisphere	SH2D7	15	78400000	78400000	-2.6043	0.00921
Brain_Caudate_basal_ganglia	SIX3-AS1	2	45200000	45200000	2.6012	0.00929
Brain_Spinal_cord_cervical_c-1	ACOT4	14	74100000	74100000	-2.6002	0.00932
Brain_Nucleus_accumbens_basal_ganglia	LRRCC1	8	86000000	86100000	2.5998	0.00933
Adrenal_Gland	DKK3	11	12000000	12000000	2.59848	0.00936
Brain_Anterior_cingulate_cortex_BA24	AC074289.1	2	64400000	64500000	-2.5979	0.00938
Brain_Cerebellar_Hemisphere	RP5-836N10.1	1	112000000	112000000	-2.59665	0.00941
Brain_Cortex	INVS	9	103000000	103000000	-2.59544	0.00945
Pituitary	ZCWPW1	7	100000000	100000000	-2.59507	0.00946
Pituitary	CTD-3162L10.1	19	36795482	36803570	-2.594	0.00949
CMC.BRAIN.RNASEQ	MRPS33	7	141000000	141000000	-2.59315	0.00951
Brain_Nucleus_accumbens_basal_ganglia	AC021860.1	4	38600000	38600000	2.59293	0.00952
CMC.BRAIN.RNASEQ	RHCE	1	25700000	25800000	-2.59071	0.00958
Brain_Hypothalamus	PNMA1	14	74200000	74200000	-2.58918	0.00962
Brain_Nucleus_accumbens_basal_ganglia	CRCP	7	65600000	65600000	-2.58898	0.00963
CMC.BRAIN.RNASEQ	TMEM39A	3	119000000	119000000	-2.58831	0.00964
NTR.BLOOD.RNAARR	RCBTB1	13	50100000	50200000	2.5886	0.00964
Brain_Nucleus_accumbens_basal_ganglia	QSER1	11	32900000	33000000	2.5881	0.00965
Brain_Cerebellar_Hemisphere	EFCAB5	17	28256218	28435470	-2.5866	0.009693
Brain_Nucleus_accumbens_basal_ganglia	RP11-422J8.1	1	37900000	37900000	2.58603	0.00971
CMC.BRAIN.RNASEQ	LANCL1	2	211000000	211000000	2.58593	0.00971
YFS.BLOOD.RNAARR	IL15	4	143000000	143000000	-2.58532	0.00973
Brain_Spinal_cord_cervical_c-1	PILRA	7	100000000	100000000	-2.5851	0.00974
CMC.BRAIN.RNASEQ_SPLICING	KCNK1	1	234000000	234000000	2.5847	0.00975
Brain_Anterior_cingulate_cortex_BA24	AC108488.3	2	3610000	3610000	-2.5841	0.00976
Brain_Frontal_Cortex_BA9	RBMXP4	4	110000000	110000000	-2.58427	0.00976
Brain_Cerebellar_Hemisphere	RP11-218F10.3	4	164000000	164000000	-2.58355	0.00978
Liver	NBR2	17	41277627	41305688	2.5834	0.00978
CMC.BRAIN.RNASEQ_SPLICING	C1orf63	1	25600000	25700000	-2.58267	0.0098
Brain_Cortex	KIAA1737	14	77600000	77600000	-2.5827	0.009803
Brain_Cerebellum	FAM153B	5	175000000	176000000	-2.58229	0.00981
YFS.BLOOD.RNAARR	MLF1	3	158000000	158000000	2.58228	0.00982
Brain_Nucleus_accumbens_basal_ganglia	PAXIP1-AS1	7	155000000	155000000	2.58139	0.00984
Brain_Spinal_cord_cervical_c-1	NEXN	1	78400000	78400000	2.58131	0.00984
Pituitary	CYP4V2	4	187000000	187000000	-2.58111	0.00985
CMC.BRAIN.RNASEQ_SPLICING	KIF3A	5	132000000	132000000	2.58066	0.00986
Brain_Nucleus_accumbens_basal_ganglia	ZNF396	18	32946661	32957301	2.57976	0.00989
YFS.BLOOD.RNAARR	HEXIM2	17	43238067	43247407	-2.57938	0.009898
Brain_Amygdala	STAG3L5P	7	99900000	99900000	-2.57917	0.0099
Brain_Cerebellum	RP11-540B6.3	15	31200000	31200000	-2.57907	0.00991
Adrenal_Gland	IL17RE	3	9940000	9960000	2.5785	0.00992
Adrenal_Gland	PTPN20CP	10	49300000	49300000	2.57872	0.00992
Brain_Frontal_Cortex_BA9	AKAP11	13	42800000	42900000	-2.577	0.00997
Brain_Substantia_nigra	WWOX	16	78133310	79246564	2.57673	0.00997
Brain_Nucleus_accumbens_basal_ganglia	KLRK1	12	10500000	10500000	-2.57658	0.00998
Brain_Cortex	RP11-157J24.2	6	1530000	1530000	-2.5764	0.009984
Brain_Cerebellar_Hemisphere	RP11-540B6.3	15	31200000	31200000	-2.5747	0.01003
Brain_Cerebellar_Hemisphere	AP000462.3	11	115000000	115000000	-2.57415	0.01005
Brain_Hypothalamus	APOBEC3C	22	39410088	39416357	2.5736	0.01006
Brain_Frontal_Cortex_BA9	STAG3L5P	7	99900000	99900000	-2.57332	0.01007
Brain_Spinal_cord_cervical_c-1	ZNF425	7	149000000	149000000	-2.573	0.01008
Brain_Nucleus_accumbens_basal_ganglia	STAG3	7	99800000	99800000	2.57256	0.01009
Liver	ATF6B	6	32083112	32096030	2.571	0.0101
Brain_Spinal_cord_cervical_c-1	TAS2R5	7	141000000	141000000	2.5715	0.01013
CMC.BRAIN.RNASEQ	DCBLD1	6	118000000	118000000	-2.57095	0.01014
Liver	FKSG62	15	47400000	47400000	-2.5685	0.0102
NTR.BLOOD.RNAARR	NCRNA00275	20	47894714	47905797	2.5702	0.0102
CMC.BRAIN.RNASEQ_SPLICING	NSUN2	5	6600000	6630000	-2.56848	0.01021
Liver	TDRD10	1	154000000	155000000	2.56818	0.01022
Brain_Caudate_basal_ganglia	TMEM101	17	42088556	42101314	2.56773	0.010237
Brain_Amygdala	PILRB	7	99900000	100000000	-2.56708	0.01026
CMC.BRAIN.RNASEQ	COG6	13	40200000	40400000	2.566	0.01029
Brain_Cerebellum	PQLC1	18	77662420	77711664	-2.56689	0.0103
Pituitary	ACTR1A	10	104000000	104000000	2.5659	0.0103
Brain_Caudate_basal_ganglia	RP11-197M22.2	10	16800000	16800000	2.56516	0.01031
Pituitary	ACKR2	3	42800000	42900000	2.5651	0.01031
Brain_Nucleus_accumbens_basal_ganglia	RP11-488P3.1	1	94200000	94200000	2.56447	0.01033
Brain_Nucleus_accumbens_basal_ganglia	PILRB	7	99900000	100000000	-2.56389	0.01035
Brain_Frontal_Cortex_BA9	UPB1	22	24863206	24924358	-2.5636	0.01036
Brain_Hypothalamus	OR2L2	1	248000000	248000000	2.56369	0.01036
Brain_Cerebellar_Hemisphere	ADD3	10	112000000	112000000	2.5627	0.0104
CMC.BRAIN.RNASEQ	CRIPT	2	46800000	46900000	2.56335	0.0104
YFS.BLOOD.RNAARR	DYNC1LI2	16	66754796	66785701	-2.56217	0.0104
Brain_Cerebellum	TTC12	11	113000000	113000000	-2.56202	0.01041
Brain_Caudate_basal_ganglia	DTWD2	5	118000000	118000000	2.5614	0.01042
Brain_Caudate_basal_ganglia	PILRA	7	100000000	100000000	-2.5609	0.01044
YFS.BLOOD.RNAARR	CYB561D1	1	110000000	110000000	-2.56049	0.01045
Brain_Cortex	RP11-218F10.3	4	164000000	164000000	-2.5602	0.01046
Brain_Cerebellum	URAD	13	28600000	28600000	2.5598	0.01047
Brain_Anterior_cingulate_cortex_BA24	RP11-386M24.4	15	93300000	93300000	-2.55925	0.01049
Liver	APBB1IP	10	26700000	26900000	-2.56007	0.0105
Brain_Cerebellum	PCDHA9	5	140000000	140000000	2.55828	0.01052
Brain_Hypothalamus	OR2A20P	7	144000000	144000000	-2.55759	0.01054
Brain_Cortex	PSMB7	9	127000000	127000000	2.55582	0.01059
Liver	AC021860.1	4	38600000	38600000	2.5553	0.0106
CMC.BRAIN.RNASEQ_SPLICING	PILRA	7	100000000	100000000	-2.55504	0.01062
Brain_Frontal_Cortex_BA9	RP11-386M24.4	15	93300000	93300000	-2.55434	0.01064
Liver	POM121L9P	22	24647796	24661493	-2.55446	0.01064
CMC.BRAIN.RNASEQ	SNX9	6	158000000	158000000	2.55394	0.01065
Brain_Cerebellum	GATS	7	99800000	99800000	2.55283	0.01069
Brain_Cerebellar_Hemisphere	EFCAB12	3	129000000	129000000	-2.55204	0.0107
Adrenal_Gland	BMS1P7	10	49300000	49300000	2.55178	0.01072
Brain_Cerebellar_Hemisphere	SPDYE3	7	99900000	99900000	2.5502	0.010765
Brain_Hippocampus	PILRA	7	100000000	100000000	-2.5497	0.01078
Brain_Caudate_basal_ganglia	CLHC1	2	55400000	55500000	2.5494	0.01079
Brain_Cerebellum	PILRB	7	99900000	100000000	-2.5494	0.01079
Brain_Spinal_cord_cervical_c-1	PAXIP1-AS1	7	155000000	155000000	2.5493	0.01079
Brain_Caudate_basal_ganglia	TPRA1	3	127000000	127000000	-2.54993	0.0108
Brain_Putamen_basal_ganglia	KLRC2	12	10600000	10600000	-2.5502	0.0108
NTR.BLOOD.RNAARR	MRPL42	12	93900000	93900000	2.5485	0.0108
Brain_Cerebellar_Hemisphere	NOP14-AS1	4	2940000	2960000	2.54826	0.01083
CMC.BRAIN.RNASEQ	SNX16	8	82700000	82800000	-2.5482	0.01083
Brain_Putamen_basal_ganglia	STAG3L5P	7	99900000	99900000	-2.54773	0.01084
NTR.BLOOD.RNAARR	CSGALNACT1	8	19300000	19500000	-2.5478	0.01084
Brain_Anterior_cingulate_cortex_BA24	SRR	17	2207066	2228554	-2.54749	0.01085
Brain_Frontal_Cortex_BA9	MEPCE	7	100000000	100000000	2.54753	0.01085
Liver	PILRA	7	100000000	100000000	-2.54704	0.01086
Brain_Anterior_cingulate_cortex_BA24	POLR3H	22	41921808	41940610	2.547	0.01087
CMC.BRAIN.RNASEQ	REC8	14	24600000	24600000	-2.5462	0.01089
Brain_Spinal_cord_cervical_c-1	HMGB1P31	2	54300000	54300000	-2.54507	0.0109
CMC.BRAIN.RNASEQ	RSU1	10	16600000	16900000	2.54596	0.0109
CMC.BRAIN.RNASEQ_SPLICING	MAPK4	18	48086483	48258196	2.5469	0.0109
Liver	HMGB1P31	2	54300000	54300000	-2.54623	0.0109
NTR.BLOOD.RNAARR	ZNF253	19	19976648	20005468	2.5455	0.01091
Brain_Hippocampus	CLDN15	7	101000000	101000000	-2.5448	0.01093
Brain_Substantia_nigra	GGCT	7	30500000	30500000	-2.54456	0.01094
YFS.BLOOD.RNAARR	CRIPT	2	46800000	46900000	2.54469	0.01094
Brain_Cerebellar_Hemisphere	AC104057.1	7	65100000	65100000	-2.5444	0.010948
CMC.BRAIN.RNASEQ_SPLICING	UBE2Q2P1	15	85100000	85100000	-2.54421	0.01095
Brain_Cerebellum	MYO15A	17	18012020	18083116	2.54331	0.01098
Pituitary	TSC22D4	7	100000000	100000000	-2.54338	0.01098
NTR.BLOOD.RNAARR	PILRB	7	99900000	100000000	-2.5431	0.01099
Brain_Hypothalamus	RCCD1	15	91500000	91500000	-2.5413	0.011
Brain_Nucleus_accumbens_basal_ganglia	CTB-161M19.4	5	118000000	118000000	2.5426	0.011
Brain_Putamen_basal_ganglia	CACNB2	10	18400000	18800000	-2.5417	0.011
Brain_Putamen_basal_ganglia	YEATS4	12	69800000	69800000	-2.5428	0.011
Liver	MCC	5	112000000	113000000	-2.54339	0.011
Pituitary	RPS23	5	81600000	81600000	-2.54268	0.011001
CMC.BRAIN.RNASEQ	TMEM206	1	213000000	213000000	2.54172	0.01103
CMC.BRAIN.RNASEQ_SPLICING	NENF	1	213000000	213000000	2.54189	0.01103
Brain_Cerebellum	STAC	3	36400000	36600000	2.5413	0.01104
Brain_Amygdala	GPR133	12	131000000	132000000	2.541	0.01105
Brain_Hypothalamus	RP5-1109J22.1	1	46900000	46900000	-2.54047	0.01107
Brain_Cortex	ATG4C	1	63200000	63300000	2.54041	0.011072
CMC.BRAIN.RNASEQ	IL16	15	81500000	81600000	-2.53954	0.0111
Brain_Cortex	RP11-438H8.8	1	248000000	248000000	2.53923	0.01111
Brain_Cortex	PCDHA6	5	140000000	140000000	-2.53896	0.01112
Brain_Frontal_Cortex_BA9	VCL	10	75800000	75900000	2.5373	0.01117
Brain_Putamen_basal_ganglia	RP11-454L9.2	14	55900000	55900000	-2.5368	0.01119
Brain_Cerebellar_Hemisphere	INA	10	105000000	105000000	2.5358	0.0112
Brain_Anterior_cingulate_cortex_BA24	GS1-124K5.12	7	66000000	66100000	-2.5362	0.011206
Adrenal_Gland	MTATP8P2	2	88100000	88100000	2.53568	0.01122
Brain_Nucleus_accumbens_basal_ganglia	SSBP1	7	141000000	141000000	-2.53555	0.01123
CMC.BRAIN.RNASEQ_SPLICING	RBM25	14	73500000	73600000	2.53522	0.01124
Brain_Amygdala	PILRA	7	100000000	100000000	-2.53495	0.01125
CMC.BRAIN.RNASEQ_SPLICING	2008-09-01	5	132000000	132000000	2.53448	0.01126
Brain_Nucleus_accumbens_basal_ganglia	CACNB2	10	18400000	18800000	-2.5339	0.01128
CMC.BRAIN.RNASEQ_SPLICING	RBM25	14	73500000	73600000	2.53387	0.01128
YFS.BLOOD.RNAARR	PILRB	7	99900000	100000000	-2.53364	0.011288
Brain_Frontal_Cortex_BA9	CTB-113P19.4	5	151000000	151000000	2.53369	0.01129
Brain_Amygdala	AC021860.1	4	38600000	38600000	2.5321	0.0113
Brain_Amygdala	HMGB1P31	2	54300000	54300000	-2.5329	0.01131
CMC.BRAIN.RNASEQ_SPLICING	NBL1	1	20000000	20000000	-2.53065	0.01139
Brain_Cortex	UBE2H	7	129000000	130000000	2.53029	0.0114
CMC.BRAIN.RNASEQ_SPLICING	MMD	17	53469973	53499341	2.53132	0.0114
Brain_Cortex	RFWD2	1	176000000	176000000	2.52984	0.011411
Liver	PILRB	7	99900000	100000000	-2.52965	0.01142
NTR.BLOOD.RNAARR	PVRIG	7	99800000	99800000	2.5292	0.01143
Brain_Anterior_cingulate_cortex_BA24	PILRA	7	100000000	100000000	-2.52882	0.011445
CMC.BRAIN.RNASEQ_SPLICING	C1orf63	1	25600000	25700000	2.52875	0.01145
Brain_Frontal_Cortex_BA9	RP11-218F10.3	4	164000000	164000000	-2.52772	0.01148
Brain_Cerebellar_Hemisphere	ADAM10	15	58900000	59000000	2.5261	0.01153
Brain_Frontal_Cortex_BA9	TPTE2P6	13	25000000	25200000	2.5263	0.01153
Brain_Hypothalamus	UPB1	22	24863206	24924358	-2.5261	0.01153
Brain_Substantia_nigra	SRR	17	2207066	2228554	-2.5259	0.01154
Brain_Cerebellum	FMNL1	17	43299590	43324633	-2.52554	0.01155
Brain_Hypothalamus	ARHGEF35	7	144000000	144000000	-2.52535	0.01156
CMC.BRAIN.RNASEQ_SPLICING	NDUFS8	11	67800000	67800000	2.52513	0.01157
CMC.BRAIN.RNASEQ_SPLICING	GZF1	20	23342818	23353683	2.52453	0.011585
Brain_Amygdala	NPIPA5	16	15457516	15474904	2.52487	0.0116
Brain_Anterior_cingulate_cortex_BA24	EAF1-AS1	3	15500000	15500000	2.52493	0.0116
Brain_Caudate_basal_ganglia	RP11-180N14.1	3	21500000	21500000	2.52373	0.0116
Brain_Putamen_basal_ganglia	SH3RF1	4	170000000	170000000	2.5249	0.0116
CMC.BRAIN.RNASEQ_SPLICING	ENDOV	17	78388966	78411884	2.52303	0.0116
Liver	SLC35F5	2	114000000	115000000	2.52534	0.0116
Brain_Caudate_basal_ganglia	PMS2P1	7	99900000	99900000	2.52372	0.011612
Adrenal_Gland	MEI1	22	42095503	42195460	2.5227	0.011644
Brain_Spinal_cord_cervical_c-1	PACRG	6	163000000	164000000	-2.52182	0.01167
Brain_Cerebellar_Hemisphere	2003-09-01	22	42372276	42394225	2.52135	0.01169
Adrenal_Gland	LYRM2	6	90300000	90300000	2.51993	0.0117
Brain_Anterior_cingulate_cortex_BA24	AKAP11	13	42800000	42900000	-2.52123	0.0117
CMC.BRAIN.RNASEQ_SPLICING	ABCC9	12	22000000	22100000	2.52106	0.0117
YFS.BLOOD.RNAARR	TMEM126A	11	85400000	85400000	-2.5211	0.0117
Brain_Cerebellar_Hemisphere	PILRA	7	100000000	100000000	-2.5209	0.011706
Brain_Hippocampus	PILRB	7	99900000	100000000	-2.5203	0.01173
Brain_Cerebellum	SGSH	17	78180515	78194714	2.51967	0.01175
Brain_Cerebellum	EFCAB12	3	129000000	129000000	-2.5184	0.01179
Brain_Anterior_cingulate_cortex_BA24	RAB23	6	57100000	57100000	-2.5178	0.01181
Brain_Hippocampus	STAG3L5P	7	99900000	99900000	-2.5173	0.01183
Brain_Cerebellum	STAG3L5P	7	99900000	99900000	-2.51661	0.01185
Brain_Amygdala	CTD-2020K17.3	17	43315395	43319101	-2.51654	0.0119
Brain_Caudate_basal_ganglia	GSTM2	1	110000000	110000000	-2.51502	0.0119
Brain_Caudate_basal_ganglia	RP11-617D20.1	4	38600000	38700000	2.52	0.0119
Brain_Caudate_basal_ganglia	HNRNPA1P38	8	142000000	142000000	2.51441	0.0119
Brain_Hippocampus	RRM2B	8	103000000	103000000	-2.51371	0.0119
CMC.BRAIN.RNASEQ	TNC	9	118000000	118000000	-2.5147	0.0119
CMC.BRAIN.RNASEQ_SPLICING	MMD	17	53469973	53499341	-2.51541	0.0119
NTR.BLOOD.RNAARR	IARS	9	95000000	95100000	2.51445	0.0119
Brain_Cerebellar_Hemisphere	RNF213	17	78234665	78372586	2.515	0.011902
Adrenal_Gland	RP11-680F8.4	15	30000000	30000000	2.51477	0.011911
CMC.BRAIN.RNASEQ	POLR1E	9	37500000	37500000	2.5128	0.012
CMC.BRAIN.RNASEQ	FBXO10	9	37500000	37600000	2.5126	0.012
Liver	GNPDA2	4	44700000	44700000	-2.5119	0.012
CMC.BRAIN.RNASEQ_SPLICING	NUDT2	9	34300000	34300000	-2.5119	0.01201
YFS.BLOOD.RNAARR	RASGRP4	19	38899695	38916945	-2.5118	0.01201
Brain_Frontal_Cortex_BA9	RP11-157J24.2	6	1530000	1530000	-2.5114	0.01202
Brain_Putamen_basal_ganglia	LINC00634	22	42348169	42354937	-2.5115	0.01202
Adrenal_Gland	OTUD3	1	20200000	20200000	2.51052	0.01206
Brain_Putamen_basal_ganglia	ZCWPW1	7	100000000	100000000	-2.50938	0.01209
Brain_Putamen_basal_ganglia	POLR2M	15	58000000	58100000	2.5099	0.0121
CMC.BRAIN.RNASEQ	ANKMY1	2	241000000	242000000	-2.50817	0.0121
CMC.BRAIN.RNASEQ_SPLICING	UBE2Q2P1	15	85100000	85100000	2.50914	0.0121
CMC.BRAIN.RNASEQ_SPLICING	CNDP1	18	72201691	72252261	-2.50863	0.0121
YFS.BLOOD.RNAARR	STX3	11	59500000	59600000	-2.50935	0.0121
Brain_Cerebellar_Hemisphere	SPHKAP	2	229000000	229000000	-2.50917	0.012102
CMC.BRAIN.RNASEQ_SPLICING	TMEM126A	11	85400000	85400000	-2.50862	0.01212
Brain_Frontal_Cortex_BA9	KANK4	1	62700000	62800000	-2.50823	0.01213
Brain_Substantia_nigra	PAXIP1-AS2	7	155000000	155000000	-2.50753	0.01216
Pituitary	RP11-157J24.2	6	1530000	1530000	-2.50723	0.01217
Adrenal_Gland	IRAK1BP1	6	79600000	79700000	-2.5059	0.0122
Brain_Caudate_basal_ganglia	RP11-218F10.3	4	164000000	164000000	-2.51	0.0122
Brain_Nucleus_accumbens_basal_ganglia	CSDC2	22	41956767	41973745	2.5069	0.0122
Brain_Frontal_Cortex_BA9	PILRB	7	99900000	100000000	-2.50564	0.01222
Liver	RP11-475O23.2	3	58600000	58600000	-2.50567	0.01222
Brain_Hippocampus	RP11-552M11.8	1	112000000	112000000	-2.50554	0.01223
Brain_Cerebellum	LRRC8B	1	90000000	90100000	-2.50482	0.01225
Brain_Spinal_cord_cervical_c-1	TREML3P	6	41200000	41200000	2.50472	0.01225
Pituitary	AC021860.1	4	38600000	38600000	2.50489	0.01225
Brain_Hypothalamus	PILRB	7	99900000	100000000	-2.50423	0.01227
Brain_Cerebellar_Hemisphere	DGKB	7	14200000	15000000	-2.5034	0.0123
Brain_Hippocampus	RP11-29P20.1	13	88300000	88300000	2.5033	0.0123
Brain_Putamen_basal_ganglia	RP11-218F10.3	4	164000000	164000000	-2.5041	0.0123
CMC.BRAIN.RNASEQ	CERK	22	47080306	47134152	-2.50345	0.0123
Brain_Cerebellum	PILRA	7	100000000	100000000	-2.50327	0.01231
Brain_Frontal_Cortex_BA9	AZGP1	7	99600000	99600000	2.50324	0.01231
Brain_Frontal_Cortex_BA9	MED21	12	27200000	27200000	-2.5032	0.01231
CMC.BRAIN.RNASEQ_SPLICING	ADPGK	15	73000000	73100000	-2.50316	0.01231
Brain_Anterior_cingulate_cortex_BA24	RP11-422J8.1	1	37900000	37900000	2.50285	0.01232
Brain_Substantia_nigra	PILRA	7	100000000	100000000	-2.50245	0.01233
Brain_Cerebellum	SLC39A12-AS1	10	18300000	18300000	-2.50136	0.01237
YFS.BLOOD.RNAARR	PRKAB2	1	147000000	147000000	2.50064	0.0124
YFS.BLOOD.RNAARR	SAMM50	22	44351301	44406411	-2.50171	0.0124
Adrenal_Gland	PILRA	7	100000000	100000000	-2.49901	0.01245
Brain_Cerebellum	IARS	9	95000000	95100000	2.49826	0.01248
Liver	ATG10	5	81300000	81600000	2.49709	0.0125
Pituitary	RP3-467K16.4	1	15700000	15700000	2.49696	0.012526
Brain_Cortex	NEAT1	11	65200000	65200000	-2.49661	0.01254
Brain_Cerebellum	ADD3	10	112000000	112000000	2.49508	0.01259
Brain_Cerebellum	AURKC	19	57742377	57746916	2.49556	0.0126
Brain_Cerebellar_Hemisphere	PILRB	7	99900000	100000000	-2.4948	0.012601
Brain_Cerebellum	CAB39L	13	49900000	50000000	-2.4943	0.01262
Pituitary	RP11-45P15.4	14	104000000	104000000	2.49414	0.01263
CMC.BRAIN.RNASEQ_SPLICING	CCDC7	10	32700000	32900000	2.49344	0.01265
YFS.BLOOD.RNAARR	LRRC8B	1	90000000	90100000	2.49302	0.01267
YFS.BLOOD.RNAARR	DEK	6	18200000	18300000	2.49302	0.01267
Liver	NOP14	4	2940000	2970000	2.491	0.0127
CMC.BRAIN.RNASEQ_SPLICING	EPB41L1	20	34679425	34820721	-2.49187	0.012707
Adrenal_Gland	NDST2	10	75600000	75600000	2.49145	0.01272
Brain_Caudate_basal_ganglia	AGMO	7	15200000	15600000	2.49143	0.012723
Brain_Frontal_Cortex_BA9	RP11-552M11.8	1	112000000	112000000	-2.49135	0.01273
Pituitary	RP11-218F10.3	4	164000000	164000000	-2.49042	0.01276
Brain_Cerebellum	RP11-38G5.2	15	80100000	80100000	-2.48971	0.01278
Brain_Spinal_cord_cervical_c-1	SH3RF1	4	170000000	170000000	2.4899	0.01278
Brain_Putamen_basal_ganglia	CTD-2366F13.2	5	52400000	52400000	2.48879	0.0128
Pituitary	PPP2CB	8	30600000	30700000	-2.49002	0.0128
Adrenal_Gland	PILRB	7	99900000	100000000	-2.4884	0.01283
Brain_Hippocampus	ABCC8	11	17400000	17500000	-2.4878	0.01285
Brain_Caudate_basal_ganglia	POLR2M	15	58000000	58100000	2.48751	0.01286
Brain_Cerebellar_Hemisphere	CCDC125	5	68600000	68600000	-2.4873	0.01287
Pituitary	RP11-286H14.6	7	129000000	129000000	-2.48699	0.01288
YFS.BLOOD.RNAARR	SPON2	4	1160000	1200000	-2.48717	0.01288
Brain_Frontal_Cortex_BA9	CLHC1	2	55400000	55500000	2.4867	0.01289
Brain_Caudate_basal_ganglia	PILRB	7	99900000	100000000	-2.4865	0.0129
Brain_Hypothalamus	DCP2	5	112000000	112000000	2.486	0.0129
Brain_Spinal_cord_cervical_c-1	TTC12	11	113000000	113000000	-2.4867	0.0129
Pituitary	MAP1LC3A	20	33134658	33148149	-2.4862	0.0129
Brain_Cerebellum	INADL	1	62200000	62600000	2.48569	0.01293
Brain_Nucleus_accumbens_basal_ganglia	STAG3L5P	7	99900000	99900000	-2.48508	0.01295
Adrenal_Gland	SDHDP6	1	25600000	25600000	2.48473	0.01296
CMC.BRAIN.RNASEQ	LOC729970	1	95400000	95400000	-2.48496	0.01296
CMC.BRAIN.RNASEQ_SPLICING	ARHGAP21	10	24900000	25000000	2.48432	0.01298
Adrenal_Gland	PLD1	3	171000000	172000000	2.4838	0.013
Brain_Cerebellar_Hemisphere	CLDN18	3	138000000	138000000	-2.483	0.013
CMC.BRAIN.RNASEQ_SPLICING	GNPDA2	4	44700000	44700000	2.48332	0.013
Liver	ZNF223	19	44555520	44572144	-2.484	0.013
Brain_Cerebellar_Hemisphere	ATG10	5	81300000	81600000	2.4827	0.01304
Brain_Hypothalamus	TNNI3K	1	74700000	75000000	2.48239	0.01305
CMC.BRAIN.RNASEQ	C9orf24	9	34400000	34400000	-2.4797	0.0131
Brain_Cortex	UBE2FP3	1	112000000	112000000	2.48075	0.01311
Brain_Cerebellum	RP11-475O23.2	3	58600000	58600000	-2.4804	0.01312
Brain_Hippocampus	PAXIP1-AS1	7	155000000	155000000	2.4803	0.01313
Brain_Frontal_Cortex_BA9	LINC00426	13	30900000	31000000	-2.4796	0.01315
Brain_Cerebellum	KIAA1551	12	32100000	32100000	2.47943	0.01316
Brain_Caudate_basal_ganglia	STAG3L5P	7	99900000	99900000	-2.47885	0.013181
Adrenal_Gland	PLLP	16	57290004	57318599	-2.477	0.0132
CMC.BRAIN.RNASEQ_SPLICING	SYNPR	3	63300000	63600000	-2.47844	0.0132
Adrenal_Gland	ADD3	10	112000000	112000000	2.47805	0.01321
Liver	SUCO	1	173000000	173000000	-2.47805	0.01321
YFS.BLOOD.RNAARR	HSPBAP1	3	122000000	123000000	2.47819	0.01321
CMC.BRAIN.RNASEQ	AGMO	7	15200000	15600000	2.47727	0.01324
Brain_Substantia_nigra	PMS2P1	7	99900000	99900000	2.47704	0.01325
Brain_Cortex	RP11-783K16.13	11	64000000	64000000	-2.4764	0.01327
Brain_Frontal_Cortex_BA9	AC021860.1	4	38600000	38600000	2.47624	0.01328
Adrenal_Gland	STAG3L5P	7	99900000	99900000	-2.47593	0.01329
Adrenal_Gland	RP11-157J24.2	6	1530000	1530000	-2.47596	0.0133
Adrenal_Gland	MED21	12	27200000	27200000	-2.47446	0.0133
Brain_Hippocampus	KLRC2	12	10600000	10600000	-2.4749	0.0133
YFS.BLOOD.RNAARR	MEI1	22	42095503	42195460	2.47582	0.0133
Brain_Spinal_cord_cervical_c-1	NCOA7	6	126000000	126000000	2.47528	0.01331
YFS.BLOOD.RNAARR	PLEKHG3	14	65200000	65200000	-2.47505	0.01332
Brain_Cerebellar_Hemisphere	SEC61G	7	54800000	54800000	-2.4739	0.013363
Brain_Nucleus_accumbens_basal_ganglia	TMEM9	1	201000000	201000000	2.47382	0.01337
Brain_Anterior_cingulate_cortex_BA24	RP5-1109J22.1	1	46900000	46900000	-2.47312	0.01339
Brain_Anterior_cingulate_cortex_BA24	RP11-218F10.3	4	164000000	164000000	-2.4729	0.0134
Brain_Cerebellum	CTD-3162L10.1	19	36795482	36803570	-2.47232	0.0134
Brain_Substantia_nigra	WDR38	9	128000000	128000000	-2.4726	0.0134
Liver	CLHC1	2	55400000	55500000	2.47352	0.0134
Brain_Anterior_cingulate_cortex_BA24	MEPCE	7	100000000	100000000	2.47289	0.013403
Brain_Spinal_cord_cervical_c-1	OR2A20P	7	144000000	144000000	-2.4728	0.01341
Brain_Anterior_cingulate_cortex_BA24	CRCP	7	65600000	65600000	-2.47246	0.013419
CMC.BRAIN.RNASEQ	PILRB	7	99900000	99900000	-2.47237	0.01342
Brain_Amygdala	MFSD6	2	191000000	191000000	-2.4722	0.01343
Brain_Cortex	STAG3L5P	7	99900000	99900000	-2.47219	0.01343
YFS.BLOOD.RNAARR	UBR5	8	103000000	103000000	-2.4719	0.01344
Brain_Cortex	DGKB	7	14200000	15000000	2.47081	0.01348
Brain_Frontal_Cortex_BA9	KLHL31	6	53500000	53500000	-2.4706	0.01349
Pituitary	RP1-240B8.3	6	62300000	62400000	2.47062	0.01349
Brain_Putamen_basal_ganglia	LINC00499	4	139000000	139000000	-2.4706	0.0135
CMC.BRAIN.RNASEQ	TRIM14	9	101000000	101000000	-2.4706	0.0135
CMC.BRAIN.RNASEQ	SLC6A6	3	14400000	14500000	2.46943	0.01353
CMC.BRAIN.RNASEQ_SPLICING	ZCWPW1	7	100000000	100000000	-2.46938	0.01353
Pituitary	ACO2	22	41865129	41921352	2.46941	0.01353
Brain_Cerebellar_Hemisphere	C15orf61	15	67800000	67800000	2.469	0.01355
Brain_Nucleus_accumbens_basal_ganglia	RP11-157J24.2	6	1530000	1530000	-2.47	0.0136
NTR.BLOOD.RNAARR	PPM1K	4	89200000	89200000	2.4677	0.0136
NTR.BLOOD.RNAARR	CORO1C	12	109000000	109000000	-2.4671	0.0136
YFS.BLOOD.RNAARR	TOM1	22	35695268	35743985	2.46742	0.0136
Brain_Amygdala	UCHL3	13	76100000	76200000	2.467	0.01361
Adrenal_Gland	MTUS1	8	17500000	17700000	-2.4672	0.01362
Brain_Spinal_cord_cervical_c-1	LRRCC1	8	86000000	86100000	2.466	0.0137
Brain_Substantia_nigra	BAG2	6	57000000	57100000	-2.4638	0.0137
Brain_Frontal_Cortex_BA9	IFRD1	7	112000000	112000000	-2.46414	0.01373
CMC.BRAIN.RNASEQ_SPLICING	INTS10	8	19700000	19700000	2.46391	0.01374
CMC.BRAIN.RNASEQ	RSBN1	1	114000000	114000000	-2.46362	0.01375
Liver	PGC	6	41700000	41700000	2.4634	0.01376
Brain_Putamen_basal_ganglia	USP33	1	78200000	78200000	2.4619	0.01382
Pituitary	PTGR2	14	74300000	74400000	-2.4616	0.01383
Brain_Cortex	ZNF404	19	44376515	44388203	-2.45948	0.0139
Brain_Putamen_basal_ganglia	AS3MT	10	105000000	105000000	-2.4587	0.0139
YFS.BLOOD.RNAARR	FAM174B	15	93200000	93400000	-2.45863	0.0139
Brain_Cerebellar_Hemisphere	STAG3L5P	7	99900000	99900000	-2.4596	0.013909
Brain_Hippocampus	KRT23	17	39078948	39093886	2.4591	0.01393
Brain_Cerebellar_Hemisphere	RAC1	7	6410000	6440000	-2.4588	0.013941
Brain_Cerebellum	LMCD1-AS1	3	7990000	8650000	2.4586	0.01395
Brain_Putamen_basal_ganglia	COLEC11	2	3640000	3690000	-2.45728	0.014
CMC.BRAIN.RNASEQ	MGAT3	22	39853324	39888199	2.45648	0.01403
CMC.BRAIN.RNASEQ_SPLICING	MED21	12	27200000	27200000	-2.45633	0.01404
YFS.BLOOD.RNAARR	ZNF746	7	149000000	149000000	-2.45538	0.014074
CMC.BRAIN.RNASEQ_SPLICING	NSUN6	10	18800000	18900000	2.45521	0.01408
YFS.BLOOD.RNAARR	RRM2B	8	103000000	103000000	-2.4552	0.01408
Adrenal_Gland	ZNF284	19	44576297	44593766	2.45351	0.0141
Brain_Hippocampus	LRRCC1	8	86000000	86100000	2.45503	0.0141
CMC.BRAIN.RNASEQ_SPLICING	CCDC7	10	32700000	32900000	2.45481	0.0141
YFS.BLOOD.RNAARR	TTF2	1	118000000	118000000	-2.45468	0.0141
Brain_Anterior_cingulate_cortex_BA24	PIGH	14	68000000	68100000	-2.4529	0.01417
Brain_Cerebellum	RP11-390K5.1	11	47200000	47200000	-2.45237	0.01419
Adrenal_Gland	RP11-354K4.2	6	77500000	77500000	2.4529	0.0142
Brain_Hippocampus	AC021860.1	4	38600000	38600000	2.4531	0.0142
Liver	RP11-7F17.5	14	77500000	77500000	2.4522	0.0142
Brain_Cerebellum	DLEU1	13	50700000	51300000	2.4517	0.01422
Brain_Anterior_cingulate_cortex_BA24	NFYC	1	41200000	41200000	-2.45137	0.01423
Brain_Spinal_cord_cervical_c-1	PILRB	7	99900000	100000000	-2.4515	0.01423
Brain_Cerebellar_Hemisphere	DNAJC4	11	64000000	64000000	-2.44989	0.01429
Brain_Cerebellar_Hemisphere	CEP250	20	34042985	34099804	-2.4499	0.01429
Adrenal_Gland	RP11-218F10.3	4	164000000	164000000	-2.44955	0.0143
Brain_Cerebellum	UPB1	22	24863206	24924358	-2.4498	0.0143
CMC.BRAIN.RNASEQ_SPLICING	ASPH	8	62400000	62600000	2.44832	0.01435
CMC.BRAIN.RNASEQ_SPLICING	NDUFS8	11	67800000	67800000	-2.44757	0.01438
Brain_Cerebellar_Hemisphere	GPATCH2L	14	76600000	76700000	-2.44751	0.014385
Brain_Cerebellum	NSRP1	17	28442539	28513493	-2.44738	0.01439
Brain_Cerebellum	PIGC	1	172000000	172000000	2.44701	0.0144
Brain_Putamen_basal_ganglia	PCDHA10	5	140000000	140000000	2.44611	0.0144
CMC.BRAIN.RNASEQ_SPLICING	HEATR3	16	50099880	50139375	-2.44668	0.0144
YFS.BLOOD.RNAARR	TPMT	6	18100000	18200000	2.44718	0.0144
CMC.BRAIN.RNASEQ	MEPCE	7	100000000	100000000	2.44633	0.01443
CMC.BRAIN.RNASEQ	SPAG1	8	101000000	101000000	2.446	0.01445
YFS.BLOOD.RNAARR	DYNC1LI1	3	32600000	32600000	-2.44501	0.01448
CMC.BRAIN.RNASEQ_SPLICING	CBLN2	18	70203914	70211723	2.44136	0.0146
Brain_Cerebellum	CLDN15	7	101000000	101000000	-2.44147	0.01463
CMC.BRAIN.RNASEQ_SPLICING	TMEM126A	11	85400000	85400000	2.44104	0.01464
YFS.BLOOD.RNAARR	CDC42BPB	14	103000000	104000000	-2.44085	0.01465
Brain_Hypothalamus	NDUFC2	11	77800000	77800000	-2.4392	0.0147
Brain_Spinal_cord_cervical_c-1	RP11-157J24.2	6	1530000	1530000	-2.43885	0.01473
Brain_Cerebellum	RP11-500B12.1	9	120000000	120000000	-2.43862	0.01474
CMC.BRAIN.RNASEQ_SPLICING	AKT3	1	244000000	244000000	2.43828	0.01476
Liver	ATP6V1D	14	67800000	67800000	2.4379	0.01477
Brain_Cortex	ZFAND1	8	82600000	82600000	-2.4368	0.0148
Brain_Hypothalamus	C6orf106	6	34600000	34700000	-2.43622	0.0148
Brain_Spinal_cord_cervical_c-1	RP11-71E19.1	3	126000000	126000000	2.43761	0.0148
Brain_Nucleus_accumbens_basal_ganglia	RP11-92A5.2	4	156000000	156000000	-2.4361	0.01485
Pituitary	PILRB	7	99900000	100000000	-2.43606	0.01485
Brain_Cerebellum	BLMH	17	28575218	28619060	-2.43577	0.01486
Brain_Putamen_basal_ganglia	EMILIN3	20	39989223	39995467	-2.434	0.0149
CMC.BRAIN.RNASEQ_SPLICING	ZNF98	19	22573898	22605148	-2.4345	0.0149
Brain_Cortex	RP11-793H13.11	12	53900000	53900000	2.43466	0.01491
Brain_Putamen_basal_ganglia	OR2L2	1	248000000	248000000	2.4345	0.01491
Adrenal_Gland	DUSP5P1	1	229000000	229000000	2.43419	0.01493
Brain_Cerebellum	PYGL	14	51300000	51400000	2.4333	0.014961
Brain_Cortex	CLNS1A	11	77200000	77300000	2.43278	0.01498
CMC.BRAIN.RNASEQ	KLRC3	12	10600000	10600000	-2.4327	0.01499
NTR.BLOOD.RNAARR	ALPK1	4	113000000	113000000	-2.4326	0.01499
Brain_Cerebellar_Hemisphere	DCAF7	17	61627822	61671639	2.4324	0.014999
Adrenal_Gland	VTA1	6	142000000	143000000	-2.43259	0.015
Brain_Anterior_cingulate_cortex_BA24	SLC22A5	5	132000000	132000000	2.4317	0.015
Brain_Cerebellum	AP000462.3	11	115000000	115000000	-2.4324	0.015
CMC.BRAIN.RNASEQ	SPHKAP	2	229000000	229000000	-2.43121	0.015
Adrenal_Gland	GUF1	4	44700000	44700000	2.43215	0.01501
Pituitary	HMGB1P31	2	54300000	54300000	-2.43154	0.01503
Adrenal_Gland	CTD-2514K5.2	17	72206795	72209481	-2.43144	0.01504
CMC.BRAIN.RNASEQ	POLR3H	22	41921802	41940479	2.43093	0.01506
CMC.BRAIN.RNASEQ	ZNF93	19	20011721	20046382	2.43046	0.01508
Brain_Amygdala	RP11-678G14.3	19	21753624	21770124	2.4301	0.0151
Brain_Cerebellar_Hemisphere	IRAK1BP1	6	79600000	79700000	-2.42929	0.0151
Brain_Hypothalamus	DZIP1L	3	138000000	138000000	-2.42918	0.0151
CMC.BRAIN.RNASEQ_SPLICING	SP4	7	21500000	21600000	2.42989	0.0151
Pituitary	TPRA1	3	127000000	127000000	-2.4299	0.0151
Brain_Frontal_Cortex_BA9	CSDC2	22	41956767	41973745	2.4298	0.01511
Brain_Cerebellum	RP11-218F10.3	4	164000000	164000000	-2.42944	0.01512
Brain_Cerebellum	RP11-479G22.8	10	33200000	33200000	-2.42942	0.01512
Brain_Anterior_cingulate_cortex_BA24	CFB	6	31913450	31919861	-2.42777	0.0152
YFS.BLOOD.RNAARR	ADSS	1	245000000	245000000	-2.42684	0.01523
Brain_Cerebellum	MNX1	7	157000000	157000000	2.42598	0.01527
Brain_Putamen_basal_ganglia	RP11-157J24.2	6	1530000	1530000	-2.42575	0.015277
Pituitary	PCDHA10	5	140000000	140000000	2.42531	0.015296
Brain_Hippocampus	STAG3	7	99800000	99800000	2.4253	0.0153
Brain_Caudate_basal_ganglia	MYO15A	17	18012020	18083116	2.42485	0.015315
Brain_Nucleus_accumbens_basal_ganglia	ALKBH5	17	18086392	18113268	2.4248	0.01532
Brain_Cerebellum	AC090044.1	3	578000	888000	2.4235	0.01537
Brain_Hypothalamus	AP000442.1	11	59400000	59400000	2.4222	0.0154
Brain_Hypothalamus	MRO	18	48324574	48351772	-2.4238	0.0154
Brain_Nucleus_accumbens_basal_ganglia	LYSMD4	15	100000000	100000000	-2.42376	0.0154
Brain_Cerebellum	RP11-844P9.3	5	176000000	176000000	2.42265	0.01541
Brain_Cerebellar_Hemisphere	PCDHA9	5	140000000	140000000	2.4224	0.01542
Brain_Cortex	POLR3H	22	41921808	41940610	2.42215	0.01543
Brain_Cerebellar_Hemisphere	GREM2	1	241000000	241000000	2.42187	0.01544
Brain_Caudate_basal_ganglia	SVIL	10	29700000	30000000	2.42169	0.01545
Liver	ZNF502	3	44800000	44800000	2.42102	0.01548
Adrenal_Gland	SLC18B1	6	133000000	133000000	-2.41954	0.0155
Brain_Hypothalamus	LRRCC1	8	86000000	86100000	2.4197	0.0155
Liver	METTL2B	7	128000000	128000000	-2.42009	0.01552
Brain_Frontal_Cortex_BA9	MEI1	22	42095503	42195460	2.4187	0.01557
Brain_Nucleus_accumbens_basal_ganglia	ATP6AP1L	5	81600000	81700000	2.4187	0.01558
CMC.BRAIN.RNASEQ_SPLICING	CCDC7	10	32700000	32900000	-2.41865	0.01558
Brain_Cerebellum	EPB41L3	18	5392383	5630699	-2.41894	0.0156
Brain_Caudate_basal_ganglia	ZNF333	19	14800711	14843204	-2.41798	0.01561
Brain_Anterior_cingulate_cortex_BA24	SUSD2	22	24577227	24585078	2.4175	0.01563
Brain_Cortex	TMEM50A	1	25700000	25700000	-2.41721	0.01564
Brain_Nucleus_accumbens_basal_ganglia	COG6	13	40200000	40400000	2.4167	0.01566
Brain_Putamen_basal_ganglia	RP11-274B21.3	7	128000000	128000000	-2.41659	0.01567
CMC.BRAIN.RNASEQ	DNAH14	1	225000000	226000000	-2.41611	0.01569
Liver	MFSD6	2	191000000	191000000	2.41546	0.0157
Brain_Substantia_nigra	ZCWPW1	7	100000000	100000000	-2.41568	0.01571
Adrenal_Gland	OPN1SW	7	128000000	128000000	2.41474	0.01575
Brain_Cerebellum	ATG10	5	81300000	81600000	2.41452	0.01576
Liver	DRAM2	1	112000000	112000000	2.41383	0.01579
Brain_Cerebellum	SLC6A6	3	14400000	14500000	2.4123	0.01585
Brain_Caudate_basal_ganglia	CRCP	7	65600000	65600000	-2.41178	0.015875
Brain_Cerebellum	RP11-57K17.1	6	119000000	119000000	2.41147	0.01589
YFS.BLOOD.RNAARR	SLFN11	17	33677324	33700720	-2.41136	0.015893
Adrenal_Gland	RP11-330M2.4	9	99700000	99700000	-2.412	0.0159
Brain_Amygdala	RP11-218F10.3	4	164000000	164000000	-2.4109	0.0159
CMC.BRAIN.RNASEQ_SPLICING	BIVM	13	103000000	103000000	-2.41113	0.0159
CMC.BRAIN.RNASEQ_SPLICING	CCDC7	10	32700000	32900000	2.41093	0.01591
Brain_Cerebellar_Hemisphere	RP11-38G5.2	15	80100000	80100000	-2.4106	0.01593
CMC.BRAIN.RNASEQ_SPLICING	KIF3A	5	132000000	132000000	2.41006	0.01595
Brain_Hippocampus	LINC00500	4	139000000	139000000	-2.4086	0.016
CMC.BRAIN.RNASEQ	LOC100507387	5	176000000	176000000	-2.40807	0.016037
Pituitary	RP11-617D20.1	4	38600000	38700000	2.40787	0.01605
Pituitary	CRCP	7	65600000	65600000	-2.4075	0.01606
Brain_Cerebellar_Hemisphere	UFD1L	22	19437629	19466738	2.40694	0.01609
Adrenal_Gland	MICB	6	31462658	31478901	-2.4065	0.0161
Brain_Amygdala	PCDHB3	5	140000000	140000000	-2.4071	0.0161
Brain_Cerebellum	MIR31HG	9	21500000	21600000	-2.40662	0.0161
Adrenal_Gland	PPY2	17	26575033	26575315	-2.40551	0.01615
Brain_Cerebellum	POLR3H	22	41921808	41940610	2.4054	0.01615
Brain_Caudate_basal_ganglia	RPS23	5	81600000	81600000	-2.4053	0.01616
Brain_Cortex	TRAC	14	23000000	23000000	-2.4048	0.016181
Brain_Cerebellum	KIAA1841	2	61300000	61400000	2.40473	0.016184
Brain_Cortex	TPM4	19	16177831	16213813	2.40503	0.0162
Liver	RP11-218F10.3	4	164000000	164000000	-2.4044	0.0162
CMC.BRAIN.RNASEQ_SPLICING	TRDMT1	10	17200000	17200000	-2.4041	0.01621
Brain_Nucleus_accumbens_basal_ganglia	OR2A20P	7	144000000	144000000	-2.40374	0.01623
Brain_Cortex	C9orf72	9	27500000	27600000	2.40345	0.01624
Brain_Cerebellum	PDE1C	7	31800000	32300000	-2.40232	0.01629
Brain_Caudate_basal_ganglia	RP3-322G13.5	20	23337231	23338753	2.40141	0.0163
Brain_Cerebellar_Hemisphere	DDX27	20	47835884	47860614	2.40218	0.0163
NTR.BLOOD.RNAARR	LAPTM5	1	31200000	31200000	-2.4021	0.0163
Brain_Cortex	RHD	1	25600000	25700000	2.40144	0.016331
Brain_Nucleus_accumbens_basal_ganglia	RP11-666A20.4	3	126000000	126000000	-2.39932	0.0164
Brain_Substantia_nigra	NCOA7	6	126000000	126000000	2.3996	0.0164
Brain_Caudate_basal_ganglia	RP11-157J24.2	6	1530000	1530000	-2.3992	0.01643
YFS.BLOOD.RNAARR	ACTN4	19	39138289	39222223	2.3991	0.01644
YFS.BLOOD.RNAARR	TNIK	3	171000000	171000000	2.39881	0.01645
Brain_Nucleus_accumbens_basal_ganglia	LINC00341	14	95900000	95900000	-2.39803	0.01648
Brain_Cortex	RP3-467K16.4	1	15700000	15700000	2.39761	0.016502
Brain_Hypothalamus	COX11	17	53029263	53046125	-2.3972	0.01652
Brain_Hippocampus	RP11-666A20.3	3	126000000	126000000	2.39604	0.01657
CMC.BRAIN.RNASEQ	PPFIA1	11	70100000	70200000	2.39569	0.01659
Brain_Frontal_Cortex_BA9	RHCE	1	25700000	25800000	-2.39508	0.01662
Brain_Hypothalamus	TNFSF18	1	173000000	173000000	2.39494	0.01662
Pituitary	ARHGEF35	7	144000000	144000000	-2.39485	0.01663
Brain_Nucleus_accumbens_basal_ganglia	RP11-218F10.3	4	164000000	164000000	-2.39391	0.01667
Brain_Putamen_basal_ganglia	HEXIM2	17	43238067	43240226	2.39387	0.01667
Brain_Frontal_Cortex_BA9	RP11-274B21.9	7	128000000	128000000	-2.39367	0.01668
Brain_Caudate_basal_ganglia	ATIC	2	216000000	216000000	2.393	0.01671
Brain_Hippocampus	RPS23	5	81600000	81600000	-2.39292	0.01671
Brain_Frontal_Cortex_BA9	LRRCC1	8	86000000	86100000	2.3928	0.01672
Brain_Hypothalamus	STAG3L5P	7	99900000	99900000	-2.39271	0.01672
Brain_Amygdala	GATS	7	99800000	99800000	2.39247	0.01674
Adrenal_Gland	TTYH2	17	72209653	72257727	-2.39197	0.01676
Liver	RP11-157J24.2	6	1530000	1530000	-2.392	0.01676
Brain_Cerebellum	TNFRSF13C	22	42321045	42322822	2.3918	0.01677
Brain_Spinal_cord_cervical_c-1	RP11-45P15.4	14	104000000	104000000	2.3916	0.01678
Brain_Cortex	ZNF496	1	247000000	247000000	2.39136	0.016786
Brain_Amygdala	LINC00667	18	5238598	5246507	-2.3911	0.0168
Brain_Cerebellum	AKAP11	13	42800000	42900000	-2.391	0.0168
Brain_Spinal_cord_cervical_c-1	RP11-422J8.1	1	37900000	37900000	2.39082	0.01681
Brain_Amygdala	SYVN1	11	64900000	64900000	2.38968	0.01686
Brain_Putamen_basal_ganglia	LEKR1	3	157000000	157000000	-2.38932	0.01688
Brain_Hippocampus	GRID2	4	93200000	94700000	-2.3891	0.0169
Brain_Putamen_basal_ganglia	CLHC1	2	55400000	55500000	2.38787	0.0169
Brain_Spinal_cord_cervical_c-1	TSTD1	1	161000000	161000000	-2.38877	0.0169
Brain_Substantia_nigra	AC021860.1	4	38600000	38600000	2.3881	0.0169
Liver	GPR75	2	54100000	54100000	2.38801	0.0169
Pituitary	RP11-253E3.3	12	3150000	3150000	-2.3888	0.0169
Brain_Cerebellar_Hemisphere	ANK1	8	41500000	41800000	-2.38825	0.01693
Brain_Cortex	LEKR1	3	157000000	157000000	-2.38775	0.01695
Brain_Caudate_basal_ganglia	AS3MT	10	105000000	105000000	-2.38741	0.01697
Brain_Frontal_Cortex_BA9	DNAJC19	3	181000000	181000000	-2.38594	0.017
NTR.BLOOD.RNAARR	TLR4	9	120000000	120000000	2.38687	0.017
Adrenal_Gland	VIM	10	17300000	17300000	-2.38654	0.01701
CMC.BRAIN.RNASEQ_SPLICING	RPL22L1	3	171000000	171000000	2.38605	0.01703
YFS.BLOOD.RNAARR	CHUK	10	102000000	102000000	2.38586	0.01704
Brain_Cortex	RP5-1109J22.1	1	46900000	46900000	-2.38566	0.017049
Brain_Cortex	NUPL1	13	25900000	25900000	-2.3853	0.01706
Brain_Nucleus_accumbens_basal_ganglia	KIAA1841	2	61300000	61400000	2.38551	0.01706
YFS.BLOOD.RNAARR	SERPINA1	14	94800000	94900000	2.38543	0.01706
Brain_Hypothalamus	RP11-425D10.10	6	110000000	110000000	2.38361	0.0171
Brain_Nucleus_accumbens_basal_ganglia	SCAMP2	15	75100000	75200000	2.38505	0.0171
Brain_Cerebellum	PLEKHH1	14	68000000	68100000	2.3838	0.017135
CMC.BRAIN.RNASEQ	EPHA3	3	89200000	89500000	-2.38378	0.01714
Brain_Cerebellum	EPHA10	1	38200000	38200000	2.38291	0.01718
Brain_Cortex	AZGP1	7	99600000	99600000	2.38255	0.01719
Brain_Amygdala	CRHR1-IT1	17	43697694	43725582	2.382	0.0172
Brain_Cerebellar_Hemisphere	CNNM2	10	105000000	105000000	2.3823	0.0172
Brain_Nucleus_accumbens_basal_ganglia	IRAK1BP1	6	79600000	79700000	-2.38	0.0172
Pituitary	MCC	5	112000000	113000000	-2.38181	0.017228
Brain_Amygdala	AGMO	7	15200000	15600000	2.38049	0.01729
Brain_Nucleus_accumbens_basal_ganglia	PSPC1P1	13	19800000	19800000	-2.3804	0.01729
CMC.BRAIN.RNASEQ	MFAP3	5	153000000	153000000	2.38032	0.017298
CMC.BRAIN.RNASEQ	CRCP	7	65600000	65600000	-2.38033	0.0173
CMC.BRAIN.RNASEQ_SPLICING	MBOAT2	2	9000000	9140000	2.37923	0.0173
Brain_Cerebellar_Hemisphere	PCDHA11	5	140000000	140000000	-2.3793	0.01735
Brain_Frontal_Cortex_BA9	RP11-667F9.1	7	65000000	65000000	-2.37895	0.01736
Brain_Substantia_nigra	STAG3L5P	7	99900000	99900000	-2.37899	0.01736
CMC.BRAIN.RNASEQ_SPLICING	ZCWPW1	7	100000000	100000000	-2.37884	0.01737
Pituitary	TDRD10	1	154000000	155000000	2.37818	0.017399
CMC.BRAIN.RNASEQ_SPLICING	MBOAT2	2	9000000	9140000	-2.37803	0.0174
CMC.BRAIN.RNASEQ_SPLICING	INPP4B	4	143000000	144000000	2.37777	0.0174
Brain_Cerebellar_Hemisphere	COLEC11	2	3640000	3690000	-2.3779	0.017411
YFS.BLOOD.RNAARR	RCBTB1	13	50100000	50200000	2.37709	0.01745
Brain_Cerebellar_Hemisphere	AC002064.5	7	89900000	90000000	-2.3769	0.017457
CMC.BRAIN.RNASEQ	ZNF767	7	149000000	149000000	2.37664	0.01747
CMC.BRAIN.RNASEQ	ANKS4B	16	21245015	21263750	2.37663	0.01747
Pituitary	RP11-493E12.1	2	61400000	61400000	-2.37656	0.01748
Brain_Cerebellar_Hemisphere	LINC00642	14	90900000	90900000	-2.37626	0.017489
YFS.BLOOD.RNAARR	MYH10	17	8377523	8534079	2.37611	0.017496
Brain_Anterior_cingulate_cortex_BA24	SNX16	8	82700000	82800000	-2.3759	0.0175
Brain_Hippocampus	RP3-467K16.4	1	15700000	15700000	2.37606	0.0175
Adrenal_Gland	CRIPT	2	46800000	46900000	2.37572	0.01751
Brain_Caudate_basal_ganglia	AC026150.8	15	30800000	30800000	-2.37584	0.01751
NTR.BLOOD.RNAARR	PINK1	1	21000000	21000000	2.3754	0.01753
Adrenal_Gland	FNTA	8	42900000	42900000	2.3751	0.01754
Brain_Cerebellum	DCST2	1	155000000	155000000	2.37491	0.01755
Adrenal_Gland	AMY2B	1	104000000	104000000	-2.37437	0.01758
Brain_Caudate_basal_ganglia	ATRAID	2	27400000	27400000	-2.3744	0.01758
CMC.BRAIN.RNASEQ	LRIG3	12	59300000	59300000	-2.3744	0.01758
Brain_Cerebellar_Hemisphere	LYSMD4	15	100000000	100000000	-2.3742	0.01759
Brain_Cerebellar_Hemisphere	ARMC1	8	66500000	66500000	-2.37403	0.0176
Brain_Spinal_cord_cervical_c-1	RP11-458D21.6	1	145000000	145000000	-2.37326	0.01763
Brain_Cerebellum	STAG3	7	99800000	99800000	2.37305	0.01764
Adrenal_Gland	CATSPERG	19	38826415	38861589	2.37152	0.0177
Brain_Frontal_Cortex_BA9	PPIL6	6	110000000	110000000	-2.3719	0.0177
Brain_Nucleus_accumbens_basal_ganglia	TRIM4	7	99500000	99500000	2.37184	0.0177
Brain_Hypothalamus	KIAA1671	22	25348697	25593415	-2.3716	0.01771
CMC.BRAIN.RNASEQ	EIF3B	7	2390000	2420000	2.37127	0.01773
Pituitary	ZNF404	19	44376515	44388203	-2.37114	0.01773
CMC.BRAIN.RNASEQ_SPLICING	KIF24	9	34200000	34300000	-2.3709	0.01774
Brain_Cerebellum	CERK	22	47080308	47134158	-2.3703	0.01777
Adrenal_Gland	RP11-488C13.6	14	77200000	77200000	2.3702	0.01778
Brain_Cerebellar_Hemisphere	AC003005.2	19	57989017	57994364	2.36772	0.0179
Brain_Hippocampus	LYSMD4	15	100000000	100000000	-2.3676	0.0179
CMC.BRAIN.RNASEQ_SPLICING	RCBTB1	13	50100000	50200000	2.36777	0.0179
YFS.BLOOD.RNAARR	CEP78	9	80900000	80900000	-2.36677	0.0179
Brain_Cerebellum	BDNF-AS	11	27500000	27700000	2.36714	0.01793
NTR.BLOOD.RNAARR	LMBR1	7	156000000	157000000	2.3668	0.01794
Adrenal_Gland	BPI	20	36888551	36965907	-2.3661	0.018
Brain_Anterior_cingulate_cortex_BA24	ZNF230	19	44507100	44518078	2.3659	0.018
Brain_Spinal_cord_cervical_c-1	STAG3L5P	7	99900000	99900000	-2.3656	0.018
Brain_Hippocampus	INPP5B	1	38300000	38400000	2.36451	0.01805
Brain_Caudate_basal_ganglia	COL9A1	6	70900000	71000000	-2.3639	0.01808
Brain_Anterior_cingulate_cortex_BA24	AC005336.4	19	16021392	16022634	-2.3633	0.0181
Brain_Cerebellum	CTGLF12P	10	49200000	49200000	2.36366	0.0181
Brain_Nucleus_accumbens_basal_ganglia	METTL2B	7	128000000	128000000	-2.36209	0.01817
Brain_Caudate_basal_ganglia	LIN52	14	74600000	74700000	-2.3615	0.0182
Brain_Hypothalamus	ZBTB22	6	33282183	33285719	2.36231	0.0182
Brain_Caudate_basal_ganglia	REG1A	2	79300000	79400000	-2.3612	0.01821
Brain_Cortex	C1orf145	1	228000000	228000000	-2.3613	0.018211
CMC.BRAIN.RNASEQ	NDUFAF2	5	60200000	60400000	-2.36122	0.018215
CMC.BRAIN.RNASEQ	PCDHGA3	5	141000000	141000000	-2.361	0.018226
Adrenal_Gland	FAM86JP	3	126000000	126000000	2.3602	0.01827
CMC.BRAIN.RNASEQ	PCDHGA2	5	141000000	141000000	2.36	0.018275
Brain_Amygdala	RP4-813D12.3	20	55841853	55858054	-2.3585	0.0183
Brain_Hippocampus	FAM71F1	7	128000000	128000000	2.3594	0.0183
CMC.BRAIN.RNASEQ	ATG10	5	81300000	81600000	2.3593	0.01831
CMC.BRAIN.RNASEQ	COX17	3	119000000	119000000	2.3585	0.01835
Pituitary	MRPL42	12	93900000	93900000	2.35839	0.01835
CMC.BRAIN.RNASEQ_SPLICING	UBXN2A	2	24200000	24200000	-2.35785	0.0184
CMC.BRAIN.RNASEQ_SPLICING	SGCE	7	94200000	94300000	2.35742	0.0184
Brain_Caudate_basal_ganglia	BMS1P5	10	48900000	49000000	2.35681	0.01843
Pituitary	MCOLN2	1	85400000	85500000	-2.35638	0.018454
Brain_Cerebellum	AC007246.3	2	39700000	39900000	-2.3559	0.018478
Adrenal_Gland	CLNS1A	11	77200000	77300000	2.35548	0.0185
Brain_Cerebellar_Hemisphere	RP11-157J24.2	6	1530000	1530000	-2.35623	0.0185
Pituitary	BPI	20	36888551	36965907	-2.3559	0.0185
Brain_Cerebellum	RP11-439C15.5	8	1920000	1920000	-2.35476	0.01853
Liver	RP1-232P20.1	6	5450000	5460000	-2.35433	0.01856
Brain_Frontal_Cortex_BA9	ZCWPW1	7	100000000	100000000	-2.35387	0.01858
Brain_Nucleus_accumbens_basal_ganglia	PCDHA11	5	140000000	140000000	-2.3536	0.01859
Adrenal_Gland	RP11-511B23.2	12	93400000	93600000	-2.35279	0.0186
Brain_Putamen_basal_ganglia	RP11-18I14.10	10	104000000	104000000	-2.3539	0.0186
Brain_Spinal_cord_cervical_c-1	CTD-2210P24.4	11	45800000	45800000	2.3532	0.0186
NTR.BLOOD.RNAARR	SUSD4	1	223000000	224000000	2.3524	0.01865
Brain_Amygdala	PPWD1	5	64900000	64900000	-2.3505	0.0187
NTR.BLOOD.RNAARR	FAM113B	12	47500000	47600000	2.3508	0.0187
Brain_Caudate_basal_ganglia	ZNF155	19	44472014	44501047	-2.35116	0.01872
Brain_Hippocampus	CTD-2020K17.3	17	43315395	43319101	-2.3512	0.01872
CMC.BRAIN.RNASEQ_SPLICING	NT5C2	10	105000000	105000000	-2.35106	0.01872
Brain_Frontal_Cortex_BA9	INPP5B	1	38300000	38400000	2.35068	0.01874
Brain_Caudate_basal_ganglia	ZCWPW1	7	100000000	100000000	-2.35056	0.018745
Brain_Cortex	OVGP1	1	112000000	112000000	-2.35049	0.018749
YFS.BLOOD.RNAARR	ZNF101	19	19779605	19794318	2.3504	0.01875
CMC.BRAIN.RNASEQ	ZNHIT6	1	86100000	86200000	2.35036	0.01876
Brain_Caudate_basal_ganglia	RHPN2	19	33469499	33555794	-2.35004	0.01877
Brain_Anterior_cingulate_cortex_BA24	LRRCC1	8	86000000	86100000	2.3497	0.0188
Brain_Hypothalamus	RP11-568A7.3	6	168000000	168000000	-2.35043	0.0188
Brain_Putamen_basal_ganglia	ZNF334	20	45129701	45142198	2.349	0.0188
Brain_Anterior_cingulate_cortex_BA24	MMD	17	53469974	53499353	2.34914	0.01882
CMC.BRAIN.RNASEQ	TADA1	1	167000000	167000000	2.34888	0.01883
YFS.BLOOD.RNAARR	LY9	1	161000000	161000000	-2.34882	0.01883
YFS.BLOOD.RNAARR	BAMBI	10	29000000	29000000	2.34881	0.01883
CMC.BRAIN.RNASEQ	GPRC5B	16	19870292	19896832	-2.34852	0.01885
Brain_Cerebellum	CD274	9	5450000	5470000	2.348	0.01887
YFS.BLOOD.RNAARR	ANKRD28	3	15700000	15900000	2.34792	0.01888
Brain_Cerebellar_Hemisphere	RP1-257A7.5	6	13300000	13300000	-2.34749	0.0189
CMC.BRAIN.RNASEQ	RHD	1	25600000	25700000	2.34751	0.0189
NTR.BLOOD.RNAARR	FAM177A1	14	35500000	35600000	2.34722	0.0189
YFS.BLOOD.RNAARR	SPIRE2	16	89884587	89937727	2.3466	0.01895
CMC.BRAIN.RNASEQ_SPLICING	ATL3	11	63400000	63400000	-2.34636	0.01896
Brain_Substantia_nigra	ARHGAP28	18	6729717	6915715	-2.34571	0.01899
Brain_Anterior_cingulate_cortex_BA24	CSDC2	22	41956767	41973745	2.3455	0.019
Brain_Hypothalamus	IGFBP7-AS1	4	58000000	58100000	-2.3463	0.019
YFS.BLOOD.RNAARR	MTMR10	15	31200000	31300000	2.34508	0.019
Adrenal_Gland	RP11-45P15.4	14	104000000	104000000	2.3454	0.019009
Brain_Cerebellar_Hemisphere	CTD-2020K17.3	17	43315395	43319101	-2.3452	0.019018
Brain_Frontal_Cortex_BA9	CERK	22	47080308	47134158	-2.345	0.01903
Brain_Putamen_basal_ganglia	CIDEC	3	9910000	9920000	-2.34491	0.01903
Liver	STAG3L5P	7	99900000	99900000	-2.34484	0.01904
Brain_Cortex	LINC00426	13	30900000	31000000	-2.344	0.01908
CMC.BRAIN.RNASEQ_SPLICING	UBE2Q2P1	15	85100000	85100000	-2.34328	0.01911
Brain_Cerebellum	C9orf24	9	34400000	34400000	-2.34316	0.01912
Brain_Hypothalamus	RP11-552M11.8	1	112000000	112000000	-2.34319	0.01912
CMC.BRAIN.RNASEQ	PILRA	7	100000000	100000000	-2.34251	0.01915
Brain_Cortex	C15orf57	15	40800000	40900000	2.3422	0.01917
Brain_Cerebellum	RP11-310H4.3	7	55700000	55700000	-2.3421	0.01918
CMC.BRAIN.RNASEQ	MPP6	7	24600000	24700000	-2.34197	0.01918
Brain_Cerebellar_Hemisphere	AS3MT	10	105000000	105000000	-2.3424	0.0192
Brain_Cerebellar_Hemisphere	NUDT21	16	56463045	56486111	-2.3417	0.0192
Adrenal_Gland	CLHC1	2	55400000	55500000	2.34095	0.01923
Brain_Nucleus_accumbens_basal_ganglia	RP11-85E16.1	7	36800000	36800000	2.34049	0.01926
Brain_Amygdala	GS1-251I9.4	8	92100000	92100000	2.3393	0.0193
Pituitary	ACSM3	16	20621565	20807446	2.33984	0.0193
Brain_Anterior_cingulate_cortex_BA24	IRAK1BP1	6	79600000	79700000	-2.3393	0.01932
Adrenal_Gland	CLCA2	1	86900000	86900000	2.3391	0.01933
Brain_Cerebellar_Hemisphere	RPL23AP7	2	114000000	114000000	-2.33875	0.019348
Brain_Cortex	LRRC1	6	53700000	53800000	-2.3386	0.019354
Brain_Anterior_cingulate_cortex_BA24	KLRC3	12	10600000	10600000	-2.3386	0.01936
CMC.BRAIN.RNASEQ	TTC14	3	180000000	180000000	2.33791	0.01939
CMC.BRAIN.RNASEQ	SP140L	2	231000000	231000000	-2.33859	0.0194
YFS.BLOOD.RNAARR	ENY2	8	110000000	110000000	-2.3378	0.0194
YFS.BLOOD.RNAARR	ISG20	15	89200000	89200000	2.33756	0.0194
Pituitary	INPP5B	1	38300000	38400000	2.3375	0.019413
Brain_Cerebellum	RP11-422J8.1	1	37900000	37900000	2.33726	0.01943
Adrenal_Gland	RABL2A	2	114000000	114000000	-2.33689	0.01944
Liver	hsa-mir-8072	12	124000000	124000000	2.337	0.01944
Brain_Cortex	CLHC1	2	55400000	55500000	2.3362	0.01948
NTR.BLOOD.RNAARR	GMCL1	2	70100000	70100000	2.3362	0.01948
Brain_Cerebellum	STK38	6	36500000	36500000	-2.33608	0.01949
CMC.BRAIN.RNASEQ	C21orf119	21	33765441	33766266	2.33515	0.0195
Brain_Cerebellum	TLR6	4	38800000	38800000	-2.33536	0.01952
Brain_Nucleus_accumbens_basal_ganglia	HMGB1P31	2	54300000	54300000	-2.33547	0.01952
Brain_Cortex	ZFYVE20	3	15100000	15100000	2.3353	0.01953
CMC.BRAIN.RNASEQ	ZNF777	7	149000000	149000000	2.33409	0.01959
Brain_Hypothalamus	IRAK1BP1	6	79600000	79700000	-2.33475	0.0196
Brain_Cortex	AC008268.2	2	96500000	96500000	2.3337	0.01961
Brain_Frontal_Cortex_BA9	PCDHA9	5	140000000	140000000	2.33365	0.01961
YFS.BLOOD.RNAARR	ATP6V1D	14	67800000	67800000	2.33345	0.01962
Brain_Cerebellum	RP11-1148O4.1	17	28395650	28396649	-2.33276	0.01966
Brain_Cortex	CRIPT	2	46800000	46900000	2.3323	0.01968
Brain_Spinal_cord_cervical_c-1	LGALS3	14	55600000	55600000	2.3323	0.01968
Adrenal_Gland	POPDC2	3	119000000	119000000	-2.3323	0.01969
Adrenal_Gland	MCM9	6	119000000	119000000	-2.33213	0.0197
YFS.BLOOD.RNAARR	ANP32B	9	101000000	101000000	-2.3314	0.0197
YFS.BLOOD.RNAARR	SNPH	20	1246960	1289972	-2.33108	0.0197
Brain_Cortex	DCST2	1	155000000	155000000	2.33197	0.019702
Brain_Substantia_nigra	PTGR2	14	74300000	74400000	-2.3319	0.01971
YFS.BLOOD.RNAARR	SH2B3	12	112000000	112000000	2.33185	0.01971
CMC.BRAIN.RNASEQ	LIN52	14	74600000	74700000	-2.3314	0.01973
Brain_Amygdala	RPS23	5	81600000	81600000	-2.3308	0.0198
Brain_Caudate_basal_ganglia	PCDHB8	5	141000000	141000000	2.3302	0.0198
Brain_Substantia_nigra	IRAK1BP1	6	79600000	79700000	-2.3299	0.0198
CMC.BRAIN.RNASEQ_SPLICING	PACRGL	4	20700000	20800000	2.3299	0.0198
YFS.BLOOD.RNAARR	NFIL3	9	94200000	94200000	2.33016	0.0198
Brain_Nucleus_accumbens_basal_ganglia	EML3	11	62400000	62400000	2.33	0.01981
Adrenal_Gland	RP11-617D20.1	4	38600000	38700000	2.32967	0.01982
CMC.BRAIN.RNASEQ	LEKR1	3	157000000	157000000	-2.3297	0.01982
Brain_Hippocampus	PDIA4	7	149000000	149000000	2.3296	0.01983
Brain_Nucleus_accumbens_basal_ganglia	RP11-274B21.3	7	128000000	128000000	-2.32922	0.01985
Brain_Cerebellar_Hemisphere	CTD-2287O16.4	5	115000000	115000000	2.3288	0.01987
Brain_Cerebellum	MXD4	4	2250000	2260000	-2.3283	0.0199
Brain_Hippocampus	RP11-307C19.1	15	77800000	77800000	2.3282	0.0199
Brain_Nucleus_accumbens_basal_ganglia	KLRC4	12	10600000	10600000	-2.32813	0.01991
Brain_Cortex	CTD-2020K17.3	17	43315395	43319101	-2.32797	0.019914
Brain_Hippocampus	ZCWPW1	7	100000000	100000000	-2.3277	0.01993
Brain_Spinal_cord_cervical_c-1	KLRC2	12	10600000	10600000	-2.32601	0.02
Liver	ANKRD50	4	126000000	126000000	2.3261	0.02
Adrenal_Gland	ATG10	5	81300000	81600000	2.32616	0.02001
CMC.BRAIN.RNASEQ_SPLICING	EXOC2	6	485000	693000	2.32513	0.02006
Brain_Hypothalamus	COMMD10	5	115000000	116000000	2.3241	0.0201
Adrenal_Gland	APBB1IP	10	26700000	26900000	-2.323	0.02018
Pituitary	FAAH	1	46900000	46900000	2.32284	0.020188
CMC.BRAIN.RNASEQ_SPLICING	GDAP1	8	75300000	75300000	-2.32272	0.02019
Brain_Nucleus_accumbens_basal_ganglia	UPB1	22	24863206	24924358	-2.3219	0.0202
YFS.BLOOD.RNAARR	RNF138	18	29671818	29711524	-2.32306	0.0202
CMC.BRAIN.RNASEQ	DCLK3	3	36800000	36800000	-2.32215	0.02022
Pituitary	RP11-542G1.2	4	76300000	76300000	2.32217	0.02022
Brain_Cerebellar_Hemisphere	CHGA	14	93400000	93400000	-2.32138	0.020266
Brain_Cortex	RP11-552M11.8	1	112000000	112000000	-2.3198	0.020352
Brain_Hypothalamus	RP11-422J8.1	1	37900000	37900000	2.31934	0.02038
Brain_Cerebellar_Hemisphere	CYP4V2	4	187000000	187000000	-2.31911	0.02039
YFS.BLOOD.RNAARR	SNRPC	6	34700000	34700000	2.3191	0.02039
CMC.BRAIN.RNASEQ	RBFA	18	77794345	77853788	-2.319	0.0204
Pituitary	ZNF496	1	247000000	247000000	2.31848	0.020423
Brain_Cerebellar_Hemisphere	RP11-51B23.3	11	12600000	12600000	2.31812	0.02044
Brain_Cerebellum	RP11-157J24.2	6	1530000	1530000	-2.31811	0.02044
NTR.BLOOD.RNAARR	F11R	1	161000000	161000000	-2.3176	0.02047
Brain_Spinal_cord_cervical_c-1	AC108488.3	2	3610000	3610000	-2.31625	0.0205
Brain_Substantia_nigra	TSPAN14	10	82200000	82300000	2.3178	0.0205
Brain_Cortex	PILRA	7	100000000	100000000	-2.31632	0.02054
Brain_Cortex	CTD-3092A11.1	15	30800000	30800000	-2.31636	0.02054
Brain_Cerebellum	YTHDC2	5	113000000	113000000	-2.31589	0.02056
Brain_Substantia_nigra	CDRT4	17	15339332	15406922	2.316	0.02056
Brain_Spinal_cord_cervical_c-1	PPFIA1	11	70100000	70200000	2.3157	0.0206
Liver	NSG2	5	173000000	174000000	-2.31555	0.0206
Brain_Anterior_cingulate_cortex_BA24	AC004231.2	17	39077682	39132178	2.31466	0.02063
Brain_Frontal_Cortex_BA9	POLR3H	22	41921808	41940610	2.3146	0.02064
CMC.BRAIN.RNASEQ_SPLICING	FBXO10	9	37500000	37600000	-2.3137	0.02068
Brain_Caudate_basal_ganglia	PQLC1	18	77662420	77711664	-2.313	0.0207
Brain_Cortex	TBC1D19	4	26600000	26800000	2.3133	0.0207
Brain_Cortex	ACYP2	2	54200000	54500000	2.3125	0.02075
Brain_Hippocampus	LINC00839	10	43000000	43000000	2.3125	0.02075
Brain_Cortex	RP11-488P3.1	1	94200000	94200000	2.3124	0.020756
Brain_Cortex	LRRCC1	8	86000000	86100000	2.3117	0.0208
Brain_Cortex	CTC-457E21.3	19	22779059	22786352	-2.31226	0.0208
CMC.BRAIN.RNASEQ_SPLICING	CTNNA2	2	79400000	80900000	-2.31229	0.0208
NTR.BLOOD.RNAARR	LRRC16A	6	25300000	25600000	2.31136	0.0208
NTR.BLOOD.RNAARR	TOM1	22	35695267	35743985	2.3116	0.0208
Brain_Putamen_basal_ganglia	RP11-481J2.2	16	58455230	58496374	-2.31	0.0209
Brain_Substantia_nigra	CACNA1C	12	2080000	2800000	-2.3093	0.0209
CMC.BRAIN.RNASEQ_SPLICING	CDH13	16	82660398	83830215	-2.31031	0.0209
Brain_Spinal_cord_cervical_c-1	PCDHB8	5	141000000	141000000	2.3094	0.02092
NTR.BLOOD.RNAARR	TCN1	11	59600000	59600000	2.3095	0.02092
Brain_Frontal_Cortex_BA9	DCST2	1	155000000	155000000	2.30929	0.02093
Brain_Cerebellum	RP3-465N24.5	1	25600000	25600000	2.30854	0.02097
Liver	RP11-932O9.9	15	30900000	30900000	-2.3086	0.021
NTR.BLOOD.RNAARR	CRISP3	6	49700000	49700000	2.30716	0.021
NTR.BLOOD.RNAARR	ZNF333	19	14800612	14844527	2.308	0.021
Adrenal_Gland	LRP5	11	68100000	68200000	-2.30702	0.02105
Brain_Cerebellum	TSPAN15	10	71200000	71300000	2.30637	0.02109
Brain_Caudate_basal_ganglia	RP11-71E19.1	3	126000000	126000000	-2.30535	0.0211
CMC.BRAIN.RNASEQ_SPLICING	AKAP11	13	42800000	42900000	2.30616	0.0211
Brain_Substantia_nigra	PILRB	7	99900000	100000000	-2.30605	0.02111
Adrenal_Gland	TOB1-AS1	17	48944040	48986997	-2.3059	0.02112
YFS.BLOOD.RNAARR	PBXIP1	1	155000000	155000000	2.3058	0.02112
Brain_Cerebellar_Hemisphere	ANO7	2	242000000	242000000	2.30516	0.021158
CMC.BRAIN.RNASEQ_SPLICING	PSTK	10	125000000	125000000	-2.30513	0.02116
NTR.BLOOD.RNAARR	GIMAP8	7	150000000	150000000	-2.305	0.02117
CMC.BRAIN.RNASEQ	BMPR1B	4	95700000	96100000	-2.30405	0.02122
Brain_Cortex	RP11-493E12.1	2	61400000	61400000	-2.3038	0.02123
Liver	SUSD4	1	223000000	224000000	2.30375	0.02124
CMC.BRAIN.RNASEQ_SPLICING	FPGT-TNNI3K	1	74700000	75000000	2.30351	0.02125
Brain_Cerebellum	SPHKAP	2	229000000	229000000	-2.30308	0.021274
Brain_Caudate_basal_ganglia	FAM213A	10	82200000	82200000	2.30295	0.02128
YFS.BLOOD.RNAARR	PLAU	10	75700000	75700000	-2.303	0.02128
Brain_Putamen_basal_ganglia	RHD	1	25600000	25700000	2.3028	0.02129
NTR.BLOOD.RNAARR	ISG20	15	89200000	89200000	2.303	0.0213
Brain_Cerebellum	AADAT	4	171000000	171000000	-2.30229	0.02132
Brain_Frontal_Cortex_BA9	RP11-617D20.1	4	38600000	38700000	2.3021	0.02133
Brain_Cortex	TTC14	3	180000000	180000000	2.30198	0.02134
CMC.BRAIN.RNASEQ_SPLICING	SUSD1	9	115000000	115000000	2.3015	0.02137
Pituitary	GOLGA8H	15	30900000	30900000	2.3013	0.02138
Brain_Frontal_Cortex_BA9	SCAMP2	15	75100000	75200000	2.30097	0.02139
Pituitary	RP11-826N14.4	5	176000000	176000000	-2.30089	0.021398
Brain_Anterior_cingulate_cortex_BA24	SLC25A32	8	104000000	104000000	-2.3001	0.0214
Brain_Hypothalamus	CDRT4	17	15339332	15406922	2.3003	0.02143
Adrenal_Gland	SLC16A1	1	113000000	113000000	-2.3	0.02145
CMC.BRAIN.RNASEQ	CTHRC1	8	104000000	104000000	2.2999	0.02145
CMC.BRAIN.RNASEQ_SPLICING	RPL22L1	3	171000000	171000000	-2.29976	0.02146
Brain_Cerebellum	PMS2P1	7	99900000	99900000	2.29957	0.02147
Brain_Cerebellar_Hemisphere	KCNRG	13	50600000	50600000	-2.29887	0.02151
CMC.BRAIN.RNASEQ	ZC3H7A	16	11844441	11891114	2.29884	0.02151
CMC.BRAIN.RNASEQ	RSRC1	3	158000000	158000000	2.29854	0.02153
CMC.BRAIN.RNASEQ_SPLICING	KLHL24	3	183000000	183000000	-2.29813	0.02155
Brain_Caudate_basal_ganglia	NAT16	7	101000000	101000000	-2.298	0.021562
Pituitary	PCDHB8	5	141000000	141000000	2.29657	0.021644
Brain_Cortex	RP3-400B16.1	6	4140000	4160000	2.2964	0.021655
Brain_Nucleus_accumbens_basal_ganglia	GUCA1B	6	42200000	42200000	-2.29	0.0217
YFS.BLOOD.RNAARR	NUDT2	9	34300000	34300000	2.29584	0.0217
YFS.BLOOD.RNAARR	NHP2L1	22	42069934	42086508	2.29542	0.0217
Brain_Cerebellum	SKIV2L2	5	54600000	54700000	2.29487	0.02174
CMC.BRAIN.RNASEQ	TCTE1	6	44200000	44300000	-2.29481	0.02174
CMC.BRAIN.RNASEQ_SPLICING	FXR1	3	181000000	181000000	-2.2948	0.02174
Liver	CSDC2	22	41956767	41973745	2.29442	0.02177
CMC.BRAIN.RNASEQ_SPLICING	ATP6AP1L	5	81600000	81600000	2.29425	0.02178
Pituitary	PILRA	7	100000000	100000000	-2.29396	0.02179
YFS.BLOOD.RNAARR	TBCE	1	236000000	236000000	2.29379	0.0218
Liver	CASP9	1	15800000	15900000	2.29344	0.02182
Adrenal_Gland	SAMM50	22	44351301	44406411	-2.293	0.021847
Pituitary	RP11-700J17.1	4	44700000	44700000	2.29248	0.02188
CMC.BRAIN.RNASEQ	NANS	9	101000000	101000000	2.2915	0.0219
Liver	ATP6AP1L	5	81600000	81700000	2.29234	0.0219
NTR.BLOOD.RNAARR	C9orf156	9	101000000	101000000	-2.2923	0.0219
Pituitary	AP000974.1	11	85600000	85600000	2.2919	0.02191
CMC.BRAIN.RNASEQ	LOC202781	7	155000000	155000000	2.29113	0.02196
YFS.BLOOD.RNAARR	LYRM5	12	25300000	25400000	-2.29088	0.02197
Brain_Substantia_nigra	CTD-3092A11.1	15	30800000	30800000	-2.2908	0.022
Brain_Cerebellar_Hemisphere	CTSA	20	44518783	44527398	-2.28959	0.02205
Brain_Cerebellum	TAS2R5	7	141000000	141000000	2.28904	0.02208
CMC.BRAIN.RNASEQ_SPLICING	C9orf156	9	101000000	101000000	-2.289	0.02208
Brain_Spinal_cord_cervical_c-1	GRID2	4	93200000	94700000	-2.2888	0.02209
Pituitary	NFXL1	4	47800000	47900000	-2.28869	0.0221
Pituitary	RP3-477O4.16	20	34106682	34107108	2.2888	0.0221
CMC.BRAIN.RNASEQ_SPLICING	GLCCI1	7	8010000	8130000	2.2882	0.02213
Brain_Cortex	RP11-63M22.2	16	66764993	66765688	-2.28742	0.0222
Brain_Putamen_basal_ganglia	RP11-386M24.4	15	93300000	93300000	-2.2873	0.0222
CMC.BRAIN.RNASEQ	ADARB1	21	46494492	46646478	2.28718	0.0222
CMC.BRAIN.RNASEQ_SPLICING	TYW5	2	201000000	201000000	2.28677	0.0222
NTR.BLOOD.RNAARR	HSD17B11	4	88300000	88300000	2.2863	0.02224
Brain_Putamen_basal_ganglia	OPN1SW	7	128000000	128000000	2.28605	0.02225
CMC.BRAIN.RNASEQ_SPLICING	DGKB	7	14200000	14900000	-2.2857	0.02227
Brain_Spinal_cord_cervical_c-1	PPWD1	5	64900000	64900000	-2.2853	0.02229
Brain_Anterior_cingulate_cortex_BA24	ZNF502	3	44800000	44800000	2.28567	0.0223
CMC.BRAIN.RNASEQ_SPLICING	COQ7	16	19078916	19091417	2.28556	0.0223
NTR.BLOOD.RNAARR	STXBP4	17	53046087	53241657	2.2847	0.0223
YFS.BLOOD.RNAARR	MTHFS	15	80100000	80200000	2.28495	0.0223
NTR.BLOOD.RNAARR	SREK1IP1	5	64000000	64100000	2.28395	0.022375
Brain_Cerebellar_Hemisphere	RP11-500B12.1	9	120000000	120000000	-2.284	0.0224
Brain_Cortex	CDHR1	10	86000000	86000000	-2.28347	0.0224
Brain_Nucleus_accumbens_basal_ganglia	RNF183	9	116000000	116000000	2.2827	0.0224
Brain_Putamen_basal_ganglia	RP11-617D20.1	4	38600000	38700000	2.2843	0.0224
CMC.BRAIN.RNASEQ_SPLICING	FRAS1	4	79000000	79500000	-2.28396	0.0224
NTR.BLOOD.RNAARR	C12orf35	12	32100000	32100000	2.2841	0.0224
CMC.BRAIN.RNASEQ	MRPS18C	4	84400000	84400000	-2.28231	0.02247
YFS.BLOOD.RNAARR	ZNF33B	10	43100000	43100000	-2.28215	0.02248
Brain_Hypothalamus	RP11-157J24.2	6	1530000	1530000	-2.28255	0.0225
Pituitary	EPHX2	8	27300000	27400000	-2.28164	0.0225
Brain_Cerebellum	RP11-826N14.4	5	176000000	176000000	-2.2813	0.02253
Brain_Cortex	RP11-309L24.9	7	129000000	129000000	-2.28036	0.02259
CMC.BRAIN.RNASEQ_SPLICING	KIF3A	5	132000000	132000000	-2.28024	0.02259
YFS.BLOOD.RNAARR	TMEM194B	2	191000000	191000000	-2.28028	0.02259
Brain_Spinal_cord_cervical_c-1	RBM6	3	50000000	50100000	2.28029	0.0226
YFS.BLOOD.RNAARR	CEP250	20	34042985	34099804	-2.28029	0.0226
Brain_Nucleus_accumbens_basal_ganglia	ARHGEF35	7	144000000	144000000	-2.2797	0.02263
Brain_Cerebellar_Hemisphere	TMEM176B	7	150000000	150000000	2.2796	0.022633
Brain_Cerebellum	METTL2B	7	128000000	128000000	-2.27875	0.02268
CMC.BRAIN.RNASEQ_SPLICING	RBM25	14	73500000	73600000	-2.27882	0.02268
Brain_Caudate_basal_ganglia	CTD-3092A11.1	15	30800000	30800000	-2.27867	0.02269
Brain_Frontal_Cortex_BA9	YIPF7	4	44600000	44700000	-2.27824	0.02271
CMC.BRAIN.RNASEQ	MARVELD1	10	99500000	99500000	-2.27818	0.02272
YFS.BLOOD.RNAARR	VCL	10	75800000	75900000	2.27723	0.02277
Brain_Substantia_nigra	RP11-218F10.3	4	164000000	164000000	-2.2771	0.0228
Brain_Substantia_nigra	TSPAN15	10	71200000	71300000	2.2771	0.0228
Brain_Caudate_basal_ganglia	KAT6B	10	76600000	76800000	2.27664	0.02281
Pituitary	AP000442.1	11	59400000	59400000	2.2759	0.02285
Brain_Caudate_basal_ganglia	TEKT5	16	10721358	10788802	-2.27498	0.02291
Pituitary	IGLL1	22	23915312	23922495	2.2747	0.02292
Brain_Anterior_cingulate_cortex_BA24	EIF2AK1	7	6060000	6100000	2.2747	0.022924
Brain_Caudate_basal_ganglia	RP5-1109J22.1	1	46900000	46900000	-2.27394	0.02297
Brain_Cortex	ATG10	5	81300000	81600000	2.274	0.02297
Brain_Hypothalamus	DRAM2	1	112000000	112000000	2.27366	0.02299
Adrenal_Gland	SLC9A7P1	12	98800000	98900000	-2.27381	0.023
Pituitary	GNAO1	16	56225302	56391356	-2.27339	0.023
Pituitary	TEX14	17	56634039	56769416	-2.27348	0.023
Adrenal_Gland	ARHGEF35	7	144000000	144000000	-2.27315	0.02302
Brain_Frontal_Cortex_BA9	LINC00499	4	139000000	139000000	-2.27297	0.02303
Brain_Substantia_nigra	AL356475.1	1	170000000	170000000	2.2723	0.02307
Brain_Anterior_cingulate_cortex_BA24	LINC00499	4	139000000	139000000	-2.2724	0.0231
Brain_Cerebellum	ARHGAP28	18	6729717	6915715	-2.2721	0.0231
Brain_Frontal_Cortex_BA9	HMGB1P31	2	54300000	54300000	-2.2717	0.0231
Brain_Hypothalamus	SAMD5	6	148000000	148000000	2.27209	0.0231
Brain_Nucleus_accumbens_basal_ganglia	CENPM	22	42334725	42343168	2.2719	0.0231
NTR.BLOOD.RNAARR	FAN1	15	31200000	31200000	2.2713	0.0231
Pituitary	ADD3	10	112000000	112000000	2.2713	0.0231
Brain_Cortex	GHR	5	42400000	42700000	2.27148	0.02312
CMC.BRAIN.RNASEQ_SPLICING	GRAMD1C	3	114000000	114000000	-2.27105	0.02314
Pituitary	RP11-5C23.1	7	155000000	155000000	-2.27111	0.02314
Brain_Hippocampus	CLHC1	2	55400000	55500000	2.271	0.02315
Brain_Cortex	RP11-488C13.6	14	77200000	77200000	2.2707	0.023165
Brain_Cortex	BRD7	16	50347398	50402845	-2.27076	0.0232
CMC.BRAIN.RNASEQ_SPLICING	THADA	2	43500000	43800000	-2.27088	0.0232
Brain_Cortex	RP11-422J8.1	1	37900000	37900000	2.2701	0.023202
Brain_Hippocampus	LINC00707	10	6820000	6880000	2.27	0.02321
CMC.BRAIN.RNASEQ	CYP4X1	1	47400000	47500000	2.26975	0.02322
CMC.BRAIN.RNASEQ	DCTD	4	184000000	184000000	-2.26972	0.02322
NTR.BLOOD.RNAARR	LRRC8B	1	90000000	90100000	2.2696	0.02323
[truncated: 56,981 more rows]

[truncated: 13 more sheets: S10, S11, S12, S13, S14, S15, S16, S17, S18, S19, S20, S21, S22]
